# Supplementary material for: Integrated transcriptomic and transgenic analyses reveal potential mechanisms of poplar resistance to Alternaria alternata infection
Source: BMC Plant Biol. 2022 Aug 25;22:413. doi: 10.1186/s12870-022-03793-5 (PMC9404672; doi:10.1186/s12870-022-03793-5)
Supplement: Supplementary file 5 — Additional file 5: Supplementary Table S2. DEGs between samples. [file 12870_2022_3793_MOESM5_ESM.xlsx]

## Sheet: DEGs between samples
Table S2 DEGs between samples
GeneID	2d_Log2FC	2d_regulate	2d_FDR	3d_Log2FC	3d_regulate	3d_FDR	4d_Log2FC	4d_regulate	4d_FDR	GOs	KEGG_pathway	Nr_annotation	Nr_description	swiss_port_annotations	swiss_port_description
Pda_00000004-RA	0.418272	normal	0.567879	0.0611281	normal	0.937034	1.5264	up	0.000505955	GO:0003674;GO:0003824;GO:0005575;GO:0005622;GO:0005623;GO:0005737;GO:0005773;GO:0005774;GO:0005886;GO:0006082;GO:0006950;GO:0006970;GO:0008150;GO:0008152;GO:0009058;GO:0009266;GO:0009409;GO:0009507;GO:0009526;GO:0009532;GO:0009534;GO:0009535;GO:0009536;GO:0009570;GO:0009579;GO:0009605;GO:0009607;GO:0009620;GO:0009628;GO:0009651;GO:0009694;GO:0009695;GO:0009941;GO:0009975;GO:0009987;GO:0010319;GO:…	ko00592;ko01100;ko01110;map00592;map01100;map01110	XP_024461721.1	allene oxide cyclase chloroplastic [Populus trichocarpa]	AOC_ORYSI	Allene oxide cyclase, chloroplastic OS=Oryza sativa subsp. indica OX=39946 GN=AOC PE=2 SV=1
Pda_00000008-RA	1.85806	up	2.09e-18	0.321524	normal	0.33922	1.1977	up	5.29e-07	GO:0000271;GO:0003674;GO:0003824;GO:0005575;GO:0005622;GO:0005623;GO:0005737;GO:0005794;GO:0005975;GO:0005976;GO:0008150;GO:0008152;GO:0008194;GO:0009058;GO:0009059;GO:0012505;GO:0016051;GO:0016740;GO:0016757;GO:0016758;GO:0043170;GO:0043226;GO:0043227;GO:0043229;GO:0043231;GO:0044238;GO:0044424;GO:0044444;GO:0044464;GO:0047262;GO:0071704;GO:1901576	--	TKR84966.1	hypothetical protein D5086_0000253190 [Populus alba]	GATL3_ARATH	Probable galacturonosyltransferase-like 3 OS=Arabidopsis thaliana OX=3702 GN=GATL3 PE=2 SV=1
Pda_00000010-RA	1.89283	up	8.33e-10	0.291947	normal	0.54379	2.49909	up	3.55e-24	--	--	XP_011021667.1	PREDICTED: uncharacterized protein LOC105123669 [Populus euphratica]	--	--
Pda_00000011-RA	-0.51675	normal	0.00067169	-0.504468	normal	2.45e-05	-1.0028	down	3.84e-14	GO:0000075;GO:0000077;GO:0003674;GO:0003676;GO:0003677;GO:0003700;GO:0005488;GO:0006355;GO:0006950;GO:0006974;GO:0008150;GO:0009314;GO:0009628;GO:0009889;GO:0009987;GO:0010212;GO:0010332;GO:0010468;GO:0010556;GO:0010564;GO:0019219;GO:0019222;GO:0031323;GO:0031326;GO:0031570;GO:0033043;GO:0033554;GO:0040020;GO:0043565;GO:0045786;GO:0048519;GO:0048523;GO:0050789;GO:0050794;GO:0050896;GO:0051128;GO:…	--	TKR84968.1	hypothetical protein D5086_0000253210 [Populus alba]	NAC8_ARATH	SUPPRESSOR OF GAMMA RESPONSE 1 OS=Arabidopsis thaliana OX=3702 GN=SOG1 PE=1 SV=1
Pda_00000012-RA	1.88958	up	7.78e-08	1.36523	up	0.000293051	-0.3121	normal	0.526041	--	ko00941;ko01110;map00941;map01110	TKR84969.1	hypothetical protein D5086_0000253220 [Populus alba]	LAR_DESUN	Leucoanthocyanidin reductase OS=Desmodium uncinatum OX=225101 GN=LAR PE=1 SV=1
Pda_00000024-RA	0	0	0	0	0	0	1.29369	up	0.0692979	GO:0003674;GO:0003824;GO:0008150;GO:0008152;GO:0016491;GO:0055114	--	TKR84981.1	uncharacterized protein D5086_0000253340 [Populus alba]	ACFR4_ARATH	Probable transmembrane ascorbate ferrireductase 4 OS=Arabidopsis thaliana OX=3702 GN=CYB561D PE=2 SV=1
Pda_00000029-RA	-0.357225	normal	0.518417	-0.619911	normal	0.0753182	-2.6707	down	3.06e-13	GO:0000003;GO:0000272;GO:0003006;GO:0003674;GO:0005102;GO:0005488;GO:0005515;GO:0005575;GO:0005576;GO:0005975;GO:0005976;GO:0007275;GO:0008150;GO:0008152;GO:0008361;GO:0009056;GO:0009057;GO:0009653;GO:0009719;GO:0009723;GO:0009725;GO:0009791;GO:0009838;GO:0009908;GO:0009987;GO:0010015;GO:0010033;GO:0010101;GO:0010102;GO:0010227;GO:0010393;GO:0010468;GO:0016043;GO:0016052;GO:0017144;GO:0019222;GO:…	--	PNT24070.1	hypothetical protein POPTR_008G114600 [Populus trichocarpa]	IDA_ARATH	Protein IDA OS=Arabidopsis thaliana OX=3702 GN=IDA PE=1 SV=1
Pda_00000034-RA	-0.00988762	normal	0.992816	0.10572	normal	0.860062	1.20999	up	0.000774746	--	--	PNT24065.1	hypothetical protein POPTR_008G114100 [Populus trichocarpa]	--	--
Pda_00000043-RA	0.653056	normal	0.166245	0.680117	normal	0.0461614	1.57275	up	2.75e-10	GO:0003674;GO:0003676;GO:0003677;GO:0003700;GO:0005488;GO:0006355;GO:0008150;GO:0009314;GO:0009416;GO:0009628;GO:0009637;GO:0009889;GO:0009909;GO:0009911;GO:0010468;GO:0010556;GO:0019219;GO:0019222;GO:0031323;GO:0031326;GO:0043565;GO:0048518;GO:0048580;GO:0048582;GO:0048831;GO:0050789;GO:0050793;GO:0050794;GO:0050896;GO:0051094;GO:0051171;GO:0051239;GO:0051240;GO:0051252;GO:0060255;GO:0065007;GO:…	--	TKR84997.1	hypothetical protein D5086_0000253500 [Populus alba]	BH049_ARATH	Transcription factor bHLH49 OS=Arabidopsis thaliana OX=3702 GN=BHLH49 PE=1 SV=1
Pda_00000047-RA	0.572256	normal	0.195604	0.263458	normal	0.516264	1.15961	up	1.68e-06	--	--	TKR84998.1	putative U-box domain-containing protein 42 isoform X1 [Populus alba]	PUB42_ARATH	Putative U-box domain-containing protein 42 OS=Arabidopsis thaliana OX=3702 GN=PUB42 PE=3 SV=1
Pda_00000069-RA	-0.743389	normal	0.708403	-2.71533	down	0.0638911	-1.15486	down	0.369803	GO:0005575;GO:0005622;GO:0005623;GO:0005737;GO:0005794;GO:0005802;GO:0005886;GO:0006810;GO:0006811;GO:0006817;GO:0006820;GO:0006950;GO:0007154;GO:0008150;GO:0009267;GO:0009605;GO:0009987;GO:0009991;GO:0012505;GO:0015698;GO:0016020;GO:0016036;GO:0031667;GO:0031668;GO:0031669;GO:0031984;GO:0033554;GO:0042594;GO:0043226;GO:0043227;GO:0043229;GO:0043231;GO:0044422;GO:0044424;GO:0044431;GO:0044444;GO:…	--	TKR85015.1	hypothetical protein D5086_0000253680 [Populus alba]	PHO11_ARATH	Phosphate transporter PHO1 homolog 1 OS=Arabidopsis thaliana OX=3702 GN=PHO1-H1 PE=2 SV=1
Pda_00000072-RA	-0.0465888	normal	0.939696	-0.152329	normal	0.676665	-1.06525	down	2.03e-05	GO:0003674;GO:0003824;GO:0004849;GO:0005575;GO:0005622;GO:0005623;GO:0005737;GO:0005829;GO:0006139;GO:0006206;GO:0006213;GO:0006220;GO:0006221;GO:0006222;GO:0006725;GO:0006753;GO:0006793;GO:0006796;GO:0006807;GO:0008150;GO:0008152;GO:0008655;GO:0009058;GO:0009112;GO:0009116;GO:0009117;GO:0009119;GO:0009123;GO:0009124;GO:0009129;GO:0009130;GO:0009156;GO:0009161;GO:0009163;GO:0009165;GO:0009173;GO:…	ko00240;ko00983;ko01100;map00240;map00983;map01100	TKR85018.1	phosphoribulokinase/uridine kinase family protein [Populus alba]	TTM2_ARATH	Inorganic pyrophosphatase TTM2 OS=Arabidopsis thaliana OX=3702 GN=TTM2 PE=1 SV=1
Pda_00000074-RA	0.363555	normal	0.15085	0.327068	normal	0.103681	1.3794	up	4.8e-19	GO:0003674;GO:0003824;GO:0004672;GO:0004674;GO:0004675;GO:0004888;GO:0005575;GO:0005623;GO:0005886;GO:0006464;GO:0006468;GO:0006793;GO:0006796;GO:0006807;GO:0007154;GO:0007165;GO:0007166;GO:0007167;GO:0007178;GO:0008150;GO:0008152;GO:0009987;GO:0016020;GO:0016301;GO:0016310;GO:0016740;GO:0016772;GO:0016773;GO:0019199;GO:0019538;GO:0023052;GO:0036211;GO:0038023;GO:0043170;GO:0043412;GO:0044237;GO:…	--	XP_002311408.2	protein NSP-INTERACTING KINASE 2 [Populus trichocarpa]	NIK1_ARATH	Protein NSP-INTERACTING KINASE 1 OS=Arabidopsis thaliana OX=3702 GN=NIK1 PE=1 SV=1
Pda_00000076-RA	1.91564	up	0.000113949	1.4048	up	0.00632281	2.72001	up	1.25e-12	GO:0005575;GO:0005622;GO:0005623;GO:0005737;GO:0005773;GO:0043226;GO:0043227;GO:0043229;GO:0043231;GO:0044424;GO:0044444;GO:0044464	--	TKR85022.1	hypothetical protein D5086_0000253750 [Populus alba]	SSL10_ARATH	Protein STRICTOSIDINE SYNTHASE-LIKE 10 OS=Arabidopsis thaliana OX=3702 GN=SSL10 PE=2 SV=1
Pda_00000081-RA	1.04531	up	0.00480122	-0.908305	normal	0.00360223	-1.55206	down	4.44e-07	--	--	TKR85025.1	uncharacterized protein D5086_0000253780 [Populus alba]	--	--
Pda_00000086-RA	0.803021	normal	0.00244089	0.693207	normal	0.00332845	1.27403	up	3.42e-10	GO:0003674;GO:0005215;GO:0005488;GO:0005515;GO:0005575;GO:0005622;GO:0005623;GO:0005634;GO:0005635;GO:0005737;GO:0005829;GO:0006606;GO:0006810;GO:0006886;GO:0006913;GO:0008104;GO:0008150;GO:0008536;GO:0008565;GO:0012505;GO:0015031;GO:0015833;GO:0017016;GO:0017038;GO:0019899;GO:0022613;GO:0031267;GO:0031647;GO:0031967;GO:0031975;GO:0033036;GO:0033365;GO:0034504;GO:0034613;GO:0042254;GO:0042393;GO:…	ko00240;ko00983;ko01100;map00240;map00983;map01100	TKR85027.1	importin-9 isoform X1 [Populus alba]	IMB5_SCHPO	Importin subunit beta-5 OS=Schizosaccharomyces pombe (strain 972 / ATCC 24843) OX=284812 GN=kap114 PE=3 SV=3
Pda_00000087-RA	0.513355	normal	0.39534	0.654711	normal	0.160808	1.47784	up	8.34e-07	GO:0003674;GO:0005215;GO:0005488;GO:0005515;GO:0005575;GO:0005622;GO:0005623;GO:0005634;GO:0005635;GO:0005737;GO:0005829;GO:0006606;GO:0006810;GO:0006886;GO:0006913;GO:0008104;GO:0008150;GO:0008536;GO:0008565;GO:0012505;GO:0015031;GO:0015833;GO:0017016;GO:0017038;GO:0019899;GO:0022613;GO:0031267;GO:0031647;GO:0031967;GO:0031975;GO:0033036;GO:0033365;GO:0034504;GO:0034613;GO:0042254;GO:0042393;GO:…	ko00240;ko00983;ko01100;map00240;map00983;map01100	TKR85027.1	importin-9 isoform X1 [Populus alba]	--	--
Pda_00000088-RA	0.3528	normal	0.744688	0	0	0	1.03523	up	0.0364827	GO:0003674;GO:0005215;GO:0005488;GO:0005515;GO:0005575;GO:0005622;GO:0005623;GO:0005634;GO:0005635;GO:0005737;GO:0005829;GO:0006606;GO:0006810;GO:0006886;GO:0006913;GO:0008104;GO:0008150;GO:0008536;GO:0008565;GO:0012505;GO:0015031;GO:0015833;GO:0017016;GO:0017038;GO:0019899;GO:0022613;GO:0031267;GO:0031647;GO:0031967;GO:0031975;GO:0033036;GO:0033365;GO:0034504;GO:0034613;GO:0042254;GO:0042393;GO:…	ko00240;ko00983;ko01100;map00240;map00983;map01100	TKR85027.1	importin-9 isoform X1 [Populus alba]	--	--
Pda_00000104-RA	0.536224	normal	0.31639	-0.401588	normal	0.410259	-1.71551	down	3.97e-05	--	--	--	--	--	--
Pda_00000105-RA	-0.279416	normal	0.515776	-3.72741	down	2.22e-36	-2.99507	down	4.56e-30	GO:0000003;GO:0003006;GO:0003674;GO:0003824;GO:0004553;GO:0005575;GO:0005576;GO:0005618;GO:0005623;GO:0007275;GO:0008150;GO:0009505;GO:0009791;GO:0010154;GO:0010214;GO:0016787;GO:0016798;GO:0022414;GO:0030312;GO:0032501;GO:0032502;GO:0044464;GO:0046556;GO:0048046;GO:0048316;GO:0048608;GO:0048731;GO:0048856;GO:0061458;GO:0071944	ko00520;ko01100;map00520;map01100	TKS03066.1	putative beta-D-xylosidase [Populus alba]	XYNB_PRUPE	Putative beta-D-xylosidase (Fragment) OS=Prunus persica OX=3760 PE=2 SV=1
Pda_00000106-RA	0.0348581	normal	0.950283	-3.18285	down	7.41e-35	-2.874	down	5.59e-30	GO:0000003;GO:0003006;GO:0003674;GO:0003824;GO:0004553;GO:0005575;GO:0005576;GO:0005618;GO:0005623;GO:0007275;GO:0008150;GO:0009505;GO:0009791;GO:0010154;GO:0010214;GO:0016787;GO:0016798;GO:0022414;GO:0030312;GO:0032501;GO:0032502;GO:0044464;GO:0046556;GO:0048046;GO:0048316;GO:0048608;GO:0048731;GO:0048856;GO:0061458;GO:0071944	ko00520;ko01100;map00520;map01100	TKS03066.1	putative beta-D-xylosidase [Populus alba]	BXL1_ARATH	Beta-D-xylosidase 1 OS=Arabidopsis thaliana OX=3702 GN=BXL1 PE=1 SV=1
Pda_00000120-RA	-0.534933	normal	0.0482383	-0.141327	normal	0.629937	-1.95341	down	6.65e-20	--	--	TKS03053.1	bZIP family transcription factor family protein [Populus alba]	BZP53_ARATH	bZIP transcription factor 53 OS=Arabidopsis thaliana OX=3702 GN=BZIP53 PE=1 SV=1
Pda_00000122-RA	0.558544	normal	0.299387	0.655706	normal	0.082229	1.19776	up	3.3e-05	--	--	TKS03051.1	pentatricopeptide repeat-containing protein [Populus alba]	PP175_ARATH	Pentatricopeptide repeat-containing protein At2g29760, chloroplastic OS=Arabidopsis thaliana OX=3702 GN=PCMP-H33 PE=2 SV=1
Pda_00000123-RA	2.04152	up	1.35e-06	2.47742	up	2.16e-10	-0.10265	normal	0.853798	GO:0000302;GO:0001101;GO:0001516;GO:0001561;GO:0001676;GO:0002376;GO:0003008;GO:0003013;GO:0003674;GO:0003824;GO:0004601;GO:0004666;GO:0005575;GO:0005622;GO:0005623;GO:0005737;GO:0005783;GO:0005789;GO:0005794;GO:0005811;GO:0006082;GO:0006629;GO:0006631;GO:0006633;GO:0006636;GO:0006690;GO:0006692;GO:0006693;GO:0006805;GO:0006950;GO:0006952;GO:0006955;GO:0006979;GO:0008015;GO:0008150;GO:0008152;GO:…	ko00592;map00592	XP_002311389.3	alpha-dioxygenase 1 [Populus trichocarpa]	DOX1_ARATH	Alpha-dioxygenase 1 OS=Arabidopsis thaliana OX=3702 GN=DOX1 PE=1 SV=1
Pda_00000145-RA	-0.135948	normal	0.818416	-0.0714212	normal	0.871162	1.17925	up	3.23e-08	--	--	TKS03031.1	phosphatase 2C family protein [Populus alba]	P2C42_ARATH	Probable protein phosphatase 2C 42 OS=Arabidopsis thaliana OX=3702 GN=At3g17090 PE=2 SV=1
Pda_00000154-RA	-0.601377	normal	0.0730077	-0.712216	normal	0.00643215	-1.58872	down	6.98e-10	--	--	XP_002312318.2	probable WRKY transcription factor 48 isoform X1 [Populus trichocarpa]	--	--
Pda_00000158-RA	-0.206196	normal	0.530867	-0.573832	normal	0.00162309	-1.06077	down	1.38e-09	--	--	TKS03021.1	cupin family protein [Populus alba]	GLUD1_ORYSJ	Glutelin type-D 1 OS=Oryza sativa subsp. japonica OX=39947 GN=GLUD1 PE=2 SV=1
Pda_00000159-RA	-0.180726	normal	0.436078	-0.743088	normal	5.12e-11	-1.29835	down	4.88e-20	GO:0003674;GO:0003824;GO:0004335;GO:0005575;GO:0005622;GO:0005623;GO:0005737;GO:0005829;GO:0005975;GO:0005996;GO:0006012;GO:0006793;GO:0006796;GO:0008150;GO:0008152;GO:0009987;GO:0016301;GO:0016310;GO:0016740;GO:0016772;GO:0016773;GO:0019200;GO:0019318;GO:0044237;GO:0044238;GO:0044262;GO:0044281;GO:0044424;GO:0044444;GO:0044464;GO:0046835;GO:0071704	--	XP_002312315.1	galactokinase [Populus trichocarpa]	GALK1_ARATH	Galactokinase OS=Arabidopsis thaliana OX=3702 GN=GAL1 PE=1 SV=2
Pda_00000164-RA	0.744749	normal	0.271404	0.918561	normal	0.0753312	1.18356	up	0.0074947	--	--	PNT23837.1	hypothetical protein POPTR_008G102400 [Populus trichocarpa]	--	--
Pda_00000180-RA	-1.21461	down	0.0156785	0.356333	normal	0.535141	-1.8982	down	1.42e-05	GO:0000271;GO:0000323;GO:0001775;GO:0002252;GO:0002263;GO:0002274;GO:0002275;GO:0002283;GO:0002366;GO:0002376;GO:0002443;GO:0002444;GO:0002446;GO:0003674;GO:0003824;GO:0005488;GO:0005536;GO:0005575;GO:0005576;GO:0005622;GO:0005623;GO:0005737;GO:0005764;GO:0005773;GO:0005775;GO:0005829;GO:0005975;GO:0005976;GO:0005977;GO:0005978;GO:0005996;GO:0006012;GO:0006073;GO:0006091;GO:0006112;GO:0006810;GO:…	ko00052;map00052	TKS03004.1	galactinol synthase family protein [Populus alba]	GOLS1_ARATH	Galactinol synthase 1 OS=Arabidopsis thaliana OX=3702 GN=GOLS1 PE=1 SV=1
Pda_00000185-RA	1.03573	up	0.0446874	1.20227	up	0.0309113	-0.202936	normal	0.721367	--	--	RQO94479.1	hypothetical protein POPTR_008G100600 [Populus trichocarpa]	VPS13_DROME	Vacuolar protein sorting-associated protein 13 OS=Drosophila melanogaster OX=7227 GN=Vps13 PE=1 SV=2
Pda_00000188-RA	1.62326	up	0.0201397	1.32696	up	0.0716035	1.2839	up	0.0485878	GO:0003674;GO:0005215;GO:0005575;GO:0005623;GO:0005886;GO:0005887;GO:0006810;GO:0006811;GO:0006820;GO:0006873;GO:0006885;GO:0007275;GO:0008150;GO:0008509;GO:0009987;GO:0015075;GO:0016020;GO:0016021;GO:0019725;GO:0022622;GO:0022857;GO:0030003;GO:0030004;GO:0030641;GO:0031224;GO:0031226;GO:0032501;GO:0032502;GO:0034220;GO:0042592;GO:0044425;GO:0044459;GO:0044464;GO:0048364;GO:0048731;GO:0048856;GO:…	--	TKS02999.1	putative boron transporter 2 [Populus alba]	BOR1_ARATH	Boron transporter 1 OS=Arabidopsis thaliana OX=3702 GN=BOR1 PE=1 SV=1
Pda_00000196-RA	-0.135823	normal	0.834069	0.488842	normal	0.163542	-1.1163	down	0.000135517	GO:0000096;GO:0003674;GO:0003676;GO:0003723;GO:0003729;GO:0003824;GO:0004478;GO:0005488;GO:0005575;GO:0005618;GO:0005622;GO:0005623;GO:0005634;GO:0005730;GO:0005737;GO:0005829;GO:0005886;GO:0005911;GO:0006082;GO:0006520;GO:0006555;GO:0006725;GO:0006790;GO:0006807;GO:0006950;GO:0008150;GO:0008152;GO:0009058;GO:0009066;GO:0009266;GO:0009409;GO:0009506;GO:0009628;GO:0009698;GO:0009699;GO:0009808;GO:…	ko00270;ko01100;ko01110;ko01230;map00270;map01100;map01110;map01230	TKS02991.1	S-adenosylmethionine synthase 3 [Populus alba]	METK3_POPTR	S-adenosylmethionine synthase 3 OS=Populus trichocarpa OX=3694 GN=METK3 PE=2 SV=1
Pda_00000197-RA	0.127691	normal	0.865156	1.74683	up	1.13e-12	-1.10318	down	0.00656582	GO:0003674;GO:0003824;GO:0004497;GO:0005575;GO:0008150;GO:0008152;GO:0009058;GO:0016020;GO:0016491;GO:0016705;GO:0016709;GO:0019748;GO:0044550;GO:0055114	ko00140;ko00380;ko00590;ko00591;ko00830;ko00980;ko01100;ko04212;ko04726;ko04750;ko04913;ko05204;map00140;map00380;map00590;map00591;map00830;map00980;map01100;map04212;map04726;map04750;map04913;map05204	XP_002311360.3	cytochrome P450 89A2 [Populus trichocarpa]	C89A2_ARATH	Cytochrome P450 89A2 OS=Arabidopsis thaliana OX=3702 GN=CYP89A2 PE=2 SV=2
Pda_00000199-RA	1.06869	up	0.102166	1.29556	up	0.00968652	1.9463	up	3e-06	GO:0003674;GO:0003824;GO:0005215;GO:0005575;GO:0005623;GO:0005886;GO:0006810;GO:0006855;GO:0008150;GO:0008643;GO:0015399;GO:0015405;GO:0015893;GO:0016020;GO:0016021;GO:0016462;GO:0016787;GO:0016817;GO:0016818;GO:0016887;GO:0017111;GO:0022804;GO:0022857;GO:0031224;GO:0033231;GO:0042221;GO:0042493;GO:0042623;GO:0042626;GO:0043492;GO:0044425;GO:0044464;GO:0050896;GO:0051179;GO:0051234;GO:0055085;GO:…	--	TKS02988.1	ABC transporter family protein [Populus alba]	PDR3_TOBAC	Pleiotropic drug resistance protein 3 OS=Nicotiana tabacum OX=4097 GN=PDR3 PE=2 SV=1
Pda_00000205-RA	0	0	0	0	0	0	1.81755	up	0.00298729	GO:0005575;GO:0005623;GO:0005886;GO:0006810;GO:0008150;GO:0009914;GO:0009966;GO:0009967;GO:0010646;GO:0010647;GO:0010817;GO:0010928;GO:0010929;GO:0016020;GO:0023051;GO:0023056;GO:0044464;GO:0048518;GO:0048522;GO:0048583;GO:0048584;GO:0050789;GO:0050794;GO:0051179;GO:0051234;GO:0060918;GO:0065007;GO:0065008;GO:0071944	--	XP_002312293.2	protein BIG GRAIN 1-like E [Populus trichocarpa]	BIG1E_ARATH	Protein BIG GRAIN 1-like E OS=Arabidopsis thaliana OX=3702 GN=At1g69160 PE=2 SV=1
Pda_00000217-RA	0.463352	normal	0.255249	0.775089	normal	0.0135266	1.50651	up	4.81e-09	--	--	TKS02975.1	putative 6-phosphogluconolactonase 1 [Populus alba]	6PGL1_ARATH	Probable 6-phosphogluconolactonase 1 OS=Arabidopsis thaliana OX=3702 GN=PGL1 PE=2 SV=1
Pda_00000223-RA	-0.276739	normal	0.620373	-1.4574	down	4.79e-05	-0.284672	normal	0.350091	GO:0001101;GO:0005575;GO:0005622;GO:0005623;GO:0005634;GO:0006950;GO:0007154;GO:0007165;GO:0008150;GO:0009414;GO:0009415;GO:0009628;GO:0009719;GO:0009725;GO:0009737;GO:0009738;GO:0009755;GO:0009987;GO:0010033;GO:0010035;GO:0023052;GO:0032870;GO:0033993;GO:0042221;GO:0043226;GO:0043227;GO:0043229;GO:0043231;GO:0044424;GO:0044464;GO:0050789;GO:0050794;GO:0050896;GO:0051716;GO:0065007;GO:0070887;GO:…	--	APR63792.1	hypothetical protein [Populus tomentosa]	AFP2_ARATH	Ninja-family protein AFP2 OS=Arabidopsis thaliana OX=3702 GN=AFP2 PE=1 SV=1
Pda_00000228-RA	0.126309	normal	0.911311	-0.491764	normal	0.462213	1.3188	up	0.000411559	--	--	TKS02963.1	calcineurin-like phosphoesterase family protein [Populus alba]	PPA1_ARATH	Probable inactive purple acid phosphatase 1 OS=Arabidopsis thaliana OX=3702 GN=PAP1 PE=2 SV=1
Pda_00000232-RA	0.221083	normal	0.657781	0.0168011	normal	0.972332	-1.21636	down	5.11e-05	GO:0003674;GO:0005215;GO:0005274;GO:0005345;GO:0005350;GO:0005575;GO:0005622;GO:0005623;GO:0005737;GO:0005886;GO:0006139;GO:0006206;GO:0006725;GO:0006807;GO:0006810;GO:0006811;GO:0006812;GO:0006855;GO:0006863;GO:0008150;GO:0008152;GO:0008324;GO:0008655;GO:0009058;GO:0009112;GO:0009507;GO:0009536;GO:0009987;GO:0015075;GO:0015077;GO:0015078;GO:0015205;GO:0015210;GO:0015238;GO:0015291;GO:0015293;GO:…	--	XP_011018538.1	PREDICTED: ureide permease 1-like [Populus euphratica]	UPS1_ARATH	Ureide permease 1 OS=Arabidopsis thaliana OX=3702 GN=UPS1 PE=1 SV=1
Pda_00000233-RA	1.08109	up	0.0527337	1.43041	up	0.000811604	-0.0888508	normal	0.907691	GO:0003674;GO:0005215;GO:0005274;GO:0005345;GO:0005350;GO:0005575;GO:0005622;GO:0005623;GO:0005737;GO:0005886;GO:0006139;GO:0006206;GO:0006725;GO:0006807;GO:0006810;GO:0006811;GO:0006812;GO:0006855;GO:0006863;GO:0008150;GO:0008152;GO:0008324;GO:0008655;GO:0009058;GO:0009112;GO:0009507;GO:0009536;GO:0009987;GO:0015075;GO:0015077;GO:0015078;GO:0015205;GO:0015210;GO:0015238;GO:0015291;GO:0015293;GO:…	--	APR63789.1	hypothetical protein [Populus tomentosa]	UPS1_ARATH	Ureide permease 1 OS=Arabidopsis thaliana OX=3702 GN=UPS1 PE=1 SV=1
Pda_00000240-RA	6.18295	up	1.1e-06	5.45415	up	2.11e-05	4.88529	up	0.00019015	GO:0000003;GO:0000902;GO:0000904;GO:0001655;GO:0001822;GO:0001889;GO:0001894;GO:0001895;GO:0001947;GO:0002009;GO:0003006;GO:0003007;GO:0003143;GO:0003205;GO:0003230;GO:0003279;GO:0003283;GO:0003341;GO:0003351;GO:0005575;GO:0005622;GO:0005623;GO:0005737;GO:0005829;GO:0005886;GO:0005929;GO:0006928;GO:0006996;GO:0007017;GO:0007018;GO:0007275;GO:0007368;GO:0007369;GO:0007389;GO:0007507;GO:0008150;GO:…	--	TKS02953.1	uncharacterized protein D5086_0000157440 [Populus alba]	KLCR2_ARATH	Protein KINESIN LIGHT CHAIN-RELATED 2 OS=Arabidopsis thaliana OX=3702 GN=KLCR2 PE=1 SV=1
Pda_00000246-RA	-1.03293	down	4.13e-07	-1.48935	down	9.73e-15	-1.77282	down	1.67e-19	GO:0003674;GO:0003824;GO:0004553;GO:0004565;GO:0005575;GO:0005576;GO:0005622;GO:0005623;GO:0005737;GO:0008150;GO:0008152;GO:0008422;GO:0009507;GO:0009536;GO:0015925;GO:0015926;GO:0016787;GO:0016798;GO:0033907;GO:0042973;GO:0043226;GO:0043227;GO:0043229;GO:0043231;GO:0044424;GO:0044444;GO:0044464;GO:0048046;GO:0071704;GO:0080079;GO:0080083;GO:1901135;GO:1901657	ko00460;ko00500;ko00940;ko01100;ko01110;map00460;map00500;map00940;map01100;map01110	TKS02948.1	hydroxyisourate hydrolase family protein [Populus alba]	BGL40_ARATH	Beta-glucosidase 40 OS=Arabidopsis thaliana OX=3702 GN=BGLU40 PE=2 SV=1
Pda_00000250-RA	0	0	0	0	0	0	1.85526	up	0.0178402	GO:0005575;GO:0005622;GO:0005623;GO:0005737;GO:0009501;GO:0009507;GO:0009536;GO:0043226;GO:0043227;GO:0043229;GO:0043231;GO:0044424;GO:0044444;GO:0044464	ko00500;ko01100;ko01110;ko02026;ko04217;ko04910;ko04922;ko04931;map00500;map01100;map01110;map02026;map04217;map04910;map04922;map04931	XP_011012293.1	PREDICTED: alpha-1 4 glucan phosphorylase L-2 isozyme chloroplastic/amyloplastic-like [Populus euphratica]	PHSL2_SOLTU	Alpha-1,4 glucan phosphorylase L-2 isozyme, chloroplastic/amyloplastic OS=Solanum tuberosum OX=4113 GN=STP-1 PE=1 SV=1
Pda_00000271-RA	0.025437	normal	0.97591	-0.329052	normal	0.439892	-1.15138	down	0.000401516	--	--	TKS02934.1	hypothetical protein D5086_0000157250 [Populus alba]	Y5161_ARATH	Uncharacterized protein At5g01610 OS=Arabidopsis thaliana OX=3702 GN=At5g01610 PE=1 SV=1
Pda_00000279-RA	-0.605921	normal	0.0299778	-1.06591	down	4.06e-06	-0.7402	normal	0.000662535	--	ko00531;ko01100;ko05205;map00531;map01100;map05205	TKS02928.1	putative protein S-acyltransferase 22 [Populus alba]	ZDHC1_ARATH	Probable protein S-acyltransferase 22 OS=Arabidopsis thaliana OX=3702 GN=PAT22 PE=2 SV=2
Pda_00000290-RA	-0.403488	normal	0.325057	-0.240751	normal	0.546697	-1.61408	down	2.26e-05	GO:0000149;GO:0003674;GO:0005488;GO:0005515;GO:0005575;GO:0005622;GO:0005623;GO:0005737;GO:0005783;GO:0005793;GO:0005794;GO:0005798;GO:0005801;GO:0005886;GO:0006810;GO:0006886;GO:0006887;GO:0006890;GO:0006900;GO:0006903;GO:0006996;GO:0007030;GO:0008104;GO:0008150;GO:0009987;GO:0010256;GO:0012505;GO:0012506;GO:0015031;GO:0015833;GO:0016020;GO:0016021;GO:0016043;GO:0016050;GO:0016192;GO:0019222;GO:…	--	TKS02920.1	transmembrane emp24 domain-containing protein p24delta9-like [Populus alba]	P24D9_ARATH	Transmembrane emp24 domain-containing protein p24delta9 OS=Arabidopsis thaliana OX=3702 GN=At1g26690 PE=2 SV=1
Pda_00000307-RA	0.0369488	normal	0.98369	0	0	0	1.04604	up	0.0534421	--	--	XP_024462201.1	uncharacterized protein LOC7460704 [Populus trichocarpa]	Y2454_DICDI	SET and MYND domain-containing protein DDB_G0292454 OS=Dictyostelium discoideum OX=44689 GN=DDB_G0292454 PE=3 SV=1
Pda_00000309-RA	-0.14136	normal	0.815128	-0.699872	normal	0.0255565	-1.13212	down	5.63e-05	GO:0000003;GO:0003006;GO:0003674;GO:0003700;GO:0005575;GO:0005622;GO:0005623;GO:0005634;GO:0006355;GO:0007275;GO:0007568;GO:0008150;GO:0009790;GO:0009791;GO:0009793;GO:0009825;GO:0009835;GO:0009889;GO:0009908;GO:0009987;GO:0010150;GO:0010154;GO:0010468;GO:0010556;GO:0016049;GO:0019219;GO:0019222;GO:0021700;GO:0022414;GO:0031323;GO:0031326;GO:0032501;GO:0032502;GO:0040007;GO:0043226;GO:0043227;GO:…	--	APR63775.1	hypothetical protein [Populus tomentosa]	NAP2_SOLLC	NAC domain-containing protein 2 OS=Solanum lycopersicum OX=4081 GN=NAP2 PE=2 SV=1
Pda_00000311-RA	-0.106267	normal	0.786071	-0.205068	normal	0.368452	-1.25616	down	4.27e-12	--	--	TKS02899.1	putative endoplasmic reticulum membrane protein C16E8.02-like [Populus alba]	YDR2_SCHPO	Uncharacterized endoplasmic reticulum membrane protein C16E8.02 OS=Schizosaccharomyces pombe (strain 972 / ATCC 24843) OX=284812 GN=SPAC16E8.02 PE=4 SV=2
Pda_00000315-RA	0.679264	normal	0.00271012	0.844911	normal	2.94e-06	1.25548	up	3.96e-13	--	--	XP_024462344.1	methyltransferase-like protein 7B [Populus trichocarpa]	MET7A_HUMAN	Methyltransferase-like protein 7A OS=Homo sapiens OX=9606 GN=METTL7A PE=1 SV=1
Pda_00000321-RA	-0.692387	normal	0.0164045	-0.153997	normal	0.637993	1.05587	up	8.7e-10	--	--	XP_006379668.2	cyclic dof factor 2 [Populus trichocarpa]	CDF2_ARATH	Cyclic dof factor 2 OS=Arabidopsis thaliana OX=3702 GN=CDF2 PE=1 SV=2
Pda_00000322-RA	-0.248832	normal	0.153	-1.00164	down	9.62e-21	-0.879993	normal	7.29e-15	--	--	RQO94386.1	hypothetical protein POPTR_008G087700 [Populus trichocarpa]	--	--
Pda_00000330-RA	0.393753	normal	0.0730077	0.0694997	normal	0.800426	1.0453	up	3.53e-13	GO:0000003;GO:0000209;GO:0000902;GO:0000904;GO:0003006;GO:0003674;GO:0003824;GO:0004842;GO:0005488;GO:0005515;GO:0005575;GO:0005622;GO:0005623;GO:0005737;GO:0005829;GO:0006464;GO:0006508;GO:0006511;GO:0006515;GO:0006807;GO:0006950;GO:0007275;GO:0008150;GO:0008152;GO:0009056;GO:0009057;GO:0009653;GO:0009791;GO:0009826;GO:0009888;GO:0009987;GO:0010026;GO:0010033;GO:0010154;GO:0010498;GO:0016043;GO:…	--	TKS02886.1	zinc finger family protein [Populus alba]	MPSR1_ARATH	E3 ubiquitin-protein ligase MPSR1 OS=Arabidopsis thaliana OX=3702 GN=MPSR1 PE=1 SV=1
Pda_00000334-RA	2.10217	up	0.00994106	1.4967	up	0.0643794	0	0	0	--	--	TKS02882.1	S-like ribonuclease family protein [Populus alba]	RNS3_ARATH	Ribonuclease 3 OS=Arabidopsis thaliana OX=3702 GN=RNS3 PE=2 SV=1
Pda_00000335-RA	4.50102	up	0.00280886	0	0	0	0	0	0	--	--	TKS02882.1	S-like ribonuclease family protein [Populus alba]	RNLE_SOLLC	Extracellular ribonuclease LE OS=Solanum lycopersicum OX=4081 PE=1 SV=2
Pda_00000336-RA	0.913059	normal	2.85e-11	1.32944	up	2.52e-30	-0.378011	normal	0.00250757	GO:0003674;GO:0003824;GO:0004518;GO:0004540;GO:0005575;GO:0005576;GO:0005618;GO:0005623;GO:0005886;GO:0006139;GO:0006725;GO:0006807;GO:0006950;GO:0007154;GO:0008150;GO:0008152;GO:0009058;GO:0009267;GO:0009605;GO:0009611;GO:0009718;GO:0009812;GO:0009813;GO:0009987;GO:0009991;GO:0016020;GO:0016036;GO:0016070;GO:0016787;GO:0016788;GO:0030312;GO:0031667;GO:0031668;GO:0031669;GO:0033554;GO:0034641;GO:…	--	TKS02881.1	S2-RNase family protein [Populus alba]	RNS1_ARATH	Ribonuclease 1 OS=Arabidopsis thaliana OX=3702 GN=RNS1 PE=1 SV=1
Pda_00000355-RA	0.411517	normal	0.569315	-0.733172	normal	0.13215	1.21555	up	0.000211538	GO:0000902;GO:0003674;GO:0005488;GO:0005515;GO:0005516;GO:0005575;GO:0005622;GO:0005623;GO:0005737;GO:0005773;GO:0005774;GO:0005886;GO:0006629;GO:0006694;GO:0006725;GO:0008150;GO:0008152;GO:0008202;GO:0008610;GO:0009058;GO:0009653;GO:0009698;GO:0009808;GO:0009826;GO:0009832;GO:0009834;GO:0009987;GO:0010817;GO:0016020;GO:0016021;GO:0016043;GO:0016049;GO:0016128;GO:0016129;GO:0016131;GO:0016132;GO:…	ko00100;ko01100;ko01110;map00100;map01100;map01110	XP_002311215.1	delta(24)-sterol reductase [Populus trichocarpa]	DIM_PEA	Delta(24)-sterol reductase OS=Pisum sativum OX=3888 GN=DIM PE=1 SV=1
Pda_00000370-RA	-1.05052	down	0.0699051	-0.598368	normal	0.286084	-0.261714	normal	0.621094	--	--	TKS07582.1	putative cyclin-B3-1 isoform X3 [Populus alba]	CCB31_ARATH	Putative cyclin-B3-1 OS=Arabidopsis thaliana OX=3702 GN=CYCB3-1 PE=3 SV=2
Pda_00000375-RA	0.304949	normal	0.568506	-0.00705915	normal	0.989418	1.26668	up	2.74e-08	--	--	TKS07586.1	hypothetical protein D5086_0000110520 [Populus alba]	KSB_CUCMA	Ent-kaur-16-ene synthase, chloroplastic OS=Cucurbita maxima OX=3661 PE=1 SV=1
Pda_00000378-RA	0.321093	normal	0.83949	0	0	0	1.1751	up	0.102297	GO:0000166;GO:0001505;GO:0003674;GO:0003824;GO:0004777;GO:0005488;GO:0005507;GO:0005575;GO:0005622;GO:0005623;GO:0005737;GO:0005739;GO:0005759;GO:0006082;GO:0006105;GO:0006520;GO:0006536;GO:0006538;GO:0006540;GO:0006807;GO:0006950;GO:0008150;GO:0008152;GO:0009056;GO:0009063;GO:0009064;GO:0009065;GO:0009266;GO:0009314;GO:0009408;GO:0009416;GO:0009448;GO:0009450;GO:0009507;GO:0009532;GO:0009536;GO:…	ko00250;ko00650;ko01100;map00250;map00650;map01100	TKS07588.1	hypothetical protein D5086_0000110540 [Populus alba]	SSDH_ARATH	Succinate-semialdehyde dehydrogenase, mitochondrial OS=Arabidopsis thaliana OX=3702 GN=ALDH5F1 PE=1 SV=2
Pda_00000384-RA	0.15618	normal	0.77482	0.316206	normal	0.375376	-1.2666	down	4.45e-06	GO:0001101;GO:0003674;GO:0003824;GO:0004842;GO:0005575;GO:0005622;GO:0005623;GO:0005634;GO:0005737;GO:0005886;GO:0006464;GO:0006725;GO:0006807;GO:0006950;GO:0006952;GO:0007154;GO:0007165;GO:0008150;GO:0008152;GO:0009308;GO:0009605;GO:0009607;GO:0009611;GO:0009617;GO:0009690;GO:0009719;GO:0009725;GO:0009753;GO:0009755;GO:0009850;GO:0009867;GO:0009987;GO:0010033;GO:0010817;GO:0016020;GO:0016567;GO:…	--	XP_024461874.1	LOW QUALITY PROTEIN: E3 ubiquitin-protein ligase RGLG4 [Populus trichocarpa]	RGLG4_ARATH	E3 ubiquitin-protein ligase RGLG4 OS=Arabidopsis thaliana OX=3702 GN=RGLG4 PE=1 SV=1
Pda_00000385-RA	0.161165	normal	0.840353	0.363269	normal	0.468813	-1.34862	down	0.00217911	--	--	TKS07594.1	E3 ubiquitin-protein ligase RGLG2-like isoform X2 [Populus alba]	--	--
Pda_00000387-RA	0.5107	normal	0.806337	-0.0248472	normal	0.988997	2.2082	up	0.0335787	--	ko03410;map03410	TKS07597.1	methyladenine glycosylase family protein [Populus alba]	GUAA_HELHP	Probable GMP synthase [glutamine-hydrolyzing] OS=Helicobacter hepaticus (strain ATCC 51449 / 3B1) OX=235279 GN=guaA PE=3 SV=1
Pda_00000403-RA	0.301167	normal	0.611427	0.46885	normal	0.269637	-1.72592	down	3.48e-07	--	--	TKS07611.1	endoglucanase 12 [Populus alba]	GUN12_ORYSJ	Endoglucanase 12 OS=Oryza sativa subsp. japonica OX=39947 GN=GLU3 PE=2 SV=2
Pda_00000406-RA	-0.503407	normal	0.61208	-1.43849	down	0.0281181	-0.395167	normal	0.540502	--	--	TKS04156.1	hypothetical protein D5086_0000145920 [Populus alba]	--	--
Pda_00000408-RA	-1.10316	down	0.284975	-1.67416	down	0.0967486	-0.553248	normal	0.513681	--	--	RQO94342.1	hypothetical protein POPTR_008G079066 [Populus trichocarpa]	--	--
Pda_00000412-RA	1.13476	up	2.01e-10	0.396107	normal	0.0431638	1.37734	up	1.54e-19	GO:0003674;GO:0003824;GO:0003984;GO:0005488;GO:0005515;GO:0005575;GO:0005622;GO:0005623;GO:0005737;GO:0005777;GO:0005829;GO:0005948;GO:0006082;GO:0006520;GO:0006549;GO:0006551;GO:0006573;GO:0006807;GO:0008150;GO:0008152;GO:0008652;GO:0009058;GO:0009081;GO:0009082;GO:0009097;GO:0009099;GO:0009507;GO:0009536;GO:0009987;GO:0016053;GO:0016740;GO:0016744;GO:0019752;GO:0032991;GO:0042579;GO:0043226;GO:…	ko00290;ko00650;ko00660;ko00770;ko01100;ko01110;ko01130;ko01210;ko01230;map00290;map00650;map00660;map00770;map01100;map01110;map01130;map01210;map01230	XP_002311270.3	acetolactate synthase small subunit 1 chloroplastic isoform X1 [Populus trichocarpa]	ILVH1_ARATH	Acetolactate synthase small subunit 1, chloroplastic OS=Arabidopsis thaliana OX=3702 GN=VAT1 PE=1 SV=1
Pda_00000418-RA	0.608308	normal	0.186212	0.402776	normal	0.361267	-1.07509	down	0.0422793	GO:0003674;GO:0003824;GO:0005575;GO:0005622;GO:0005623;GO:0005737;GO:0006082;GO:0006629;GO:0006631;GO:0008150;GO:0008152;GO:0009507;GO:0009532;GO:0009536;GO:0009570;GO:0009987;GO:0016491;GO:0016705;GO:0016717;GO:0019752;GO:0032787;GO:0043226;GO:0043227;GO:0043229;GO:0043231;GO:0043436;GO:0044237;GO:0044238;GO:0044255;GO:0044281;GO:0044422;GO:0044424;GO:0044434;GO:0044435;GO:0044444;GO:0044446;GO:…	ko00061;ko01040;ko01212;map00061;map01040;map01212	XP_024462056.1	stearoyl-[acyl-carrier-protein] 9-desaturase chloroplastic isoform X1 [Populus trichocarpa]	STAD_OLEEU	Stearoyl-[acyl-carrier-protein] 9-desaturase, chloroplastic OS=Olea europaea OX=4146 PE=2 SV=1
Pda_00000419-RA	0.778178	normal	0.155633	1.53161	up	3.34e-06	0.817026	normal	0.0877586	GO:0000278;GO:0000724;GO:0000725;GO:0003674;GO:0005488;GO:0005515;GO:0005575;GO:0005622;GO:0005623;GO:0005634;GO:0006139;GO:0006259;GO:0006281;GO:0006302;GO:0006310;GO:0006323;GO:0006325;GO:0006333;GO:0006334;GO:0006338;GO:0006725;GO:0006807;GO:0006950;GO:0006974;GO:0006996;GO:0007049;GO:0007275;GO:0007346;GO:0008150;GO:0008152;GO:0008283;GO:0009555;GO:0009888;GO:0009934;GO:0009987;GO:0010026;GO:…	--	TKS07625.1	hypothetical protein D5086_0000110910 [Populus alba]	FAS1_ARATH	Chromatin assembly factor 1 subunit FAS1 OS=Arabidopsis thaliana OX=3702 GN=FAS1 PE=1 SV=1
Pda_00000441-RA	0.624436	normal	0.000890449	0.340806	normal	0.115657	1.1069	up	1.02e-15	GO:0002252;GO:0002376;GO:0003674;GO:0003676;GO:0003723;GO:0003824;GO:0004518;GO:0004519;GO:0004521;GO:0004525;GO:0004540;GO:0005488;GO:0005575;GO:0005622;GO:0005623;GO:0005634;GO:0005737;GO:0006139;GO:0006259;GO:0006396;GO:0006725;GO:0006807;GO:0006950;GO:0006952;GO:0006955;GO:0008150;GO:0008152;GO:0009605;GO:0009607;GO:0009615;GO:0009616;GO:0009892;GO:0009987;GO:0010033;GO:0010216;GO:0010267;GO:…	ko05206;map05206	TKS07642.1	endoribonuclease Dicer-like 2-lik e [Populus alba]	DCL2_ARATH	Endoribonuclease Dicer homolog 2 OS=Arabidopsis thaliana OX=3702 GN=At3g03300 PE=1 SV=2
Pda_00000443-RA	0.325499	normal	0.0996516	0.193539	normal	0.272381	1.03285	up	7.44e-14	--	--	TKS07644.1	uncharacterized protein D5086_0000111100 [Populus alba]	NOP53_ARATH	Ribosome biogenesis protein NOP53 OS=Arabidopsis thaliana OX=3702 GN=At2g40430 PE=1 SV=2
Pda_00000448-RA	1.0235	up	0.0134612	0.0417605	normal	0.945209	-0.988505	normal	0.00668699	--	--	TKS07648.1	uncharacterized protein D5086_0000111140 [Populus alba]	WUN1_SOLTU	Wound-induced protein 1 OS=Solanum tuberosum OX=4113 GN=WUN1 PE=2 SV=1
Pda_00000452-RA	-0.441588	normal	0.0371566	-0.22948	normal	0.264104	-1.0117	down	3.19e-09	GO:0003674;GO:0003824;GO:0004518;GO:0004519;GO:0004520;GO:0004521;GO:0004536;GO:0004540;GO:0005575;GO:0005622;GO:0005623;GO:0005634;GO:0005737;GO:0006139;GO:0006259;GO:0006308;GO:0006401;GO:0006725;GO:0006807;GO:0008150;GO:0008152;GO:0009056;GO:0009057;GO:0009987;GO:0016070;GO:0016787;GO:0016788;GO:0019439;GO:0034641;GO:0034655;GO:0043170;GO:0043226;GO:0043227;GO:0043229;GO:0043231;GO:0044237;GO:…	--	AXT91747.1	calcium-dependent nuclease [Populus sp. JD-2018]	CAN2_ARATH	Staphylococcal-like nuclease CAN2 OS=Arabidopsis thaliana OX=3702 GN=CAN2 PE=1 SV=1
Pda_00000463-RA	3.54044	up	3.61e-08	3.30814	up	7.96e-09	3.32412	up	5.14e-09	GO:0003674;GO:0003824;GO:0008150;GO:0008152;GO:0016491;GO:0016722;GO:0055114	--	PNT23285.1	hypothetical protein POPTR_008G073800 [Populus trichocarpa]	LAC5_ARATH	Laccase-5 OS=Arabidopsis thaliana OX=3702 GN=LAC5 PE=2 SV=1
Pda_00000467-RA	2.02045	up	0.118722	1.90151	up	0.0111981	0.505583	normal	0.584094	GO:0001101;GO:0003674;GO:0004857;GO:0004864;GO:0005488;GO:0005515;GO:0005575;GO:0005622;GO:0005623;GO:0005634;GO:0005737;GO:0007154;GO:0007165;GO:0008150;GO:0008289;GO:0009719;GO:0009725;GO:0009737;GO:0009738;GO:0009753;GO:0009755;GO:0009867;GO:0009892;GO:0009987;GO:0010033;GO:0010427;GO:0010563;GO:0010605;GO:0010921;GO:0010923;GO:0019208;GO:0019212;GO:0019220;GO:0019222;GO:0019840;GO:0019888;GO:…	ko04016;ko04075;map04016;map04075	TKS07663.1	hypothetical protein D5086_0000111290 [Populus alba]	PYL4_ARATH	Abscisic acid receptor PYL4 OS=Arabidopsis thaliana OX=3702 GN=PYL4 PE=1 SV=1
Pda_00000468-RA	4.47919	up	9.54e-14	3.60445	up	6.02e-09	4.19993	up	6.12e-13	--	--	TKS07664.1	protein trichome birefringence-like 33 [Populus alba]	TBL33_ARATH	Protein trichome birefringence-like 33 OS=Arabidopsis thaliana OX=3702 GN=TBL33 PE=2 SV=1
Pda_00000478-RA	1.3756	up	0.000186394	1.41544	up	1.24e-05	2.11794	up	2.9e-12	GO:0000226;GO:0001101;GO:0001558;GO:0002237;GO:0003674;GO:0005488;GO:0005507;GO:0005509;GO:0005515;GO:0005516;GO:0005543;GO:0005546;GO:0005547;GO:0005575;GO:0005622;GO:0005623;GO:0005737;GO:0005773;GO:0005856;GO:0005874;GO:0005881;GO:0005886;GO:0005911;GO:0006464;GO:0006497;GO:0006498;GO:0006499;GO:0006807;GO:0006810;GO:0006950;GO:0006952;GO:0006970;GO:0006996;GO:0007010;GO:0007017;GO:0007154;GO:…	--	TKR84651.1	DREPP plasma membrane polypeptide family protein [Populus alba]	PCAP1_ARATH	Plasma membrane-associated cation-binding protein 1 OS=Arabidopsis thaliana OX=3702 GN=PCAP1 PE=1 SV=1
Pda_00000483-RA	-1.56101	down	0.134322	-0.216037	normal	0.820506	-1.32465	down	0.106801	GO:0003674;GO:0003824;GO:0005488;GO:0006950;GO:0006952;GO:0008150;GO:0016787;GO:0016788;GO:0019863;GO:0019865;GO:0044877;GO:0050896	--	TKR84656.1	early nodulin 8 precursor family protein [Populus alba]	EST_HEVBR	Esterase OS=Hevea brasiliensis OX=3981 PE=1 SV=1
Pda_00000485-RA	-0.514454	normal	0.424112	-1.14192	down	0.0117706	-1.70517	down	1.54e-05	GO:0005575;GO:0005622;GO:0005623;GO:0005737;GO:0005773;GO:0008150;GO:0009987;GO:0042546;GO:0043226;GO:0043227;GO:0043229;GO:0043231;GO:0044085;GO:0044424;GO:0044444;GO:0044464;GO:0071554;GO:0071840	--	TKR84657.1	hypothetical protein D5086_0000256750 [Populus alba]	GALS3_ARATH	Galactan beta-1,4-galactosyltransferase GALS3 OS=Arabidopsis thaliana OX=3702 GN=GALS3 PE=2 SV=1
Pda_00000486-RA	1.88623	up	0.000585145	1.26867	up	0.0236664	3.19726	up	5.12e-19	--	ko03410;map03410	TKR84658.1	uncharacterized protein D5086_0000256760 [Populus alba]	GUAA_HELHP	Probable GMP synthase [glutamine-hydrolyzing] OS=Helicobacter hepaticus (strain ATCC 51449 / 3B1) OX=235279 GN=guaA PE=3 SV=1
Pda_00000496-RA	-0.354914	normal	0.334497	-0.116831	normal	0.729965	-2.20824	down	6.6e-26	--	--	TKR84664.1	vacuolar-sorting receptor 6-like [Populus alba]	VSR6_ARATH	Vacuolar-sorting receptor 6 OS=Arabidopsis thaliana OX=3702 GN=VSR6 PE=2 SV=3
Pda_00000513-RA	-0.988511	normal	0.237851	-0.591126	normal	0.404354	-2.88444	down	1.42e-05	--	--	XP_024449111.1	uncharacterized protein LOC7477789 isoform X1 [Populus trichocarpa]	--	--
Pda_00000516-RA	0.0529981	normal	0.939421	-1.14169	down	9.31e-05	-0.553382	normal	0.0775118	--	--	XP_002299393.1	uncharacterized protein LOC7491474 isoform X1 [Populus trichocarpa]	--	--
Pda_00000520-RA	-0.51053	normal	0.0097481	-0.611339	normal	1.9e-08	-2.2009	down	5.07e-85	--	--	XP_024449111.1	uncharacterized protein LOC7477789 isoform X1 [Populus trichocarpa]	--	--
Pda_00000528-RA	-0.487828	normal	0.433992	-0.0408871	normal	0.947251	-2.16235	down	2.35e-09	--	--	TKR90635.1	uncharacterized protein D5086_0000231260 [Populus alba]	--	--
Pda_00000529-RA	-0.380478	normal	0.765191	0.564961	normal	0.423332	-1.45169	down	0.0469397	--	--	TKR90635.1	uncharacterized protein D5086_0000231260 [Populus alba]	--	--
Pda_00000530-RA	-0.375001	normal	0.782028	0.0983308	normal	0.921669	-2.91381	down	0.00138817	--	--	PNT53303.1	hypothetical protein POPTR_001G078000 [Populus trichocarpa]	--	--
Pda_00000533-RA	1.50443	up	0.040355	0.835652	normal	0.372791	0	0	0	--	--	XP_011026702.1	PREDICTED: uncharacterized protein LOC105127206 isoform X1 [Populus euphratica]	--	--
Pda_00000534-RA	0.0195581	normal	0.967301	0.174467	normal	0.392244	-1.06504	down	1.18e-10	--	--	TKR90638.1	uncharacterized protein D5086_0000231290 [Populus alba]	--	--
Pda_00000540-RA	-0.134982	normal	0.722012	0.696142	normal	9.96e-06	1.43204	up	1.41e-24	GO:0000293;GO:0003674;GO:0003824;GO:0005575;GO:0005622;GO:0005623;GO:0005737;GO:0005886;GO:0006091;GO:0008150;GO:0008152;GO:0009314;GO:0009416;GO:0009507;GO:0009536;GO:0009628;GO:0009767;GO:0009987;GO:0015979;GO:0016020;GO:0016491;GO:0016722;GO:0016723;GO:0019684;GO:0022900;GO:0043226;GO:0043227;GO:0043229;GO:0043231;GO:0044237;GO:0044424;GO:0044444;GO:0044464;GO:0050896;GO:0055114;GO:0071944	--	TKR90644.1	ferric reductase-like transmembrane component family protein [Populus alba]	FRO6_ARATH	Ferric reduction oxidase 6 OS=Arabidopsis thaliana OX=3702 GN=FRO6 PE=2 SV=1
Pda_00000548-RA	0.55897	normal	0.287458	0.496735	normal	0.286483	1.80985	up	1.66e-07	--	--	TKR90648.1	hypothetical protein D5086_0000231390 [Populus alba]	EF106_ARATH	Ethylene-responsive transcription factor ERF106 OS=Arabidopsis thaliana OX=3702 GN=ERF106 PE=2 SV=1
Pda_00000550-RA	0.676495	normal	0.0288475	0.902085	normal	0.000617985	1.74787	up	1.65e-13	--	ko04075;ko04626;map04075;map04626	XP_002297926.1	ethylene-responsive transcription factor 2 [Populus trichocarpa]	ERF2_NICSY	Ethylene-responsive transcription factor 2 OS=Nicotiana sylvestris OX=4096 GN=ERF2 PE=2 SV=1
Pda_00000557-RA	2.29853	up	0.116528	0	0	0	0	0	0	GO:0003674;GO:0003824;GO:0007275;GO:0007568;GO:0008150;GO:0008152;GO:0010150;GO:0016491;GO:0016679;GO:0016682;GO:0032501;GO:0032502;GO:0048366;GO:0048367;GO:0048731;GO:0048827;GO:0048856;GO:0055114;GO:0090693;GO:0099402	--	TKR90657.1	oxidoreductase family protein [Populus alba]	FL3H3_ORYSJ	Flavanone 3-dioxygenase 3 OS=Oryza sativa subsp. japonica OX=39947 GN=F3H-3 PE=1 SV=1
Pda_00000559-RA	-0.182449	normal	0.785435	0.399305	normal	0.334391	-1.68262	down	1.4e-07	--	--	XP_024466158.1	transcription factor JUNGBRUNNEN 1 isoform X1 [Populus trichocarpa]	NAC42_ARATH	Transcription factor JUNGBRUNNEN 1 OS=Arabidopsis thaliana OX=3702 GN=JUB1 PE=1 SV=1
Pda_00000565-RA	0.379188	normal	0.0998726	0.754978	normal	2.25e-13	1.06012	up	1.6e-23	GO:0003674;GO:0005488;GO:0005515;GO:0005575;GO:0005622;GO:0005623;GO:0005737;GO:0009507;GO:0009526;GO:0009532;GO:0009534;GO:0009535;GO:0009536;GO:0009543;GO:0009570;GO:0009579;GO:0009941;GO:0010287;GO:0016020;GO:0019904;GO:0031967;GO:0031975;GO:0031976;GO:0031977;GO:0031978;GO:0031984;GO:0034357;GO:0042651;GO:0043226;GO:0043227;GO:0043229;GO:0043231;GO:0044422;GO:0044424;GO:0044434;GO:0044435;GO:…	ko00195;ko01100;map00195;map01100	XP_002299414.1	photosystem I reaction center subunit III chloroplastic [Populus trichocarpa]	PSAF_ARATH	Photosystem I reaction center subunit III, chloroplastic OS=Arabidopsis thaliana OX=3702 GN=PSAF PE=1 SV=1
Pda_00000577-RA	4.19958	up	5.3e-29	3.1722	up	1.96e-15	3.69244	up	2.73e-22	--	--	TKR97684.1	hypothetical protein D5086_0000213290 [Populus alba]	--	--
Pda_00000578-RA	0.722338	normal	0.217045	-1.03959	down	0.151541	1.42098	up	8.49e-05	GO:0000902;GO:0000904;GO:0008150;GO:0009653;GO:0009888;GO:0009987;GO:0010026;GO:0010090;GO:0010091;GO:0016043;GO:0030154;GO:0032502;GO:0032989;GO:0048468;GO:0048856;GO:0048869;GO:0071840;GO:0090558;GO:0090626	--	TKR97683.1	hypothetical protein D5086_0000213280 [Populus alba]	BLT_ARATH	Protein BRANCHLESS TRICHOME OS=Arabidopsis thaliana OX=3702 GN=BLT PE=1 SV=1
Pda_00000587-RA	1.57262	up	0.127121	0	0	0	0	0	0	GO:0003674;GO:0003824;GO:0004672;GO:0004674;GO:0005575;GO:0005623;GO:0005886;GO:0006464;GO:0006468;GO:0006793;GO:0006796;GO:0006807;GO:0008150;GO:0008152;GO:0009987;GO:0016020;GO:0016301;GO:0016310;GO:0016740;GO:0016772;GO:0016773;GO:0019538;GO:0036211;GO:0043170;GO:0043412;GO:0044237;GO:0044238;GO:0044260;GO:0044267;GO:0044464;GO:0071704;GO:0071944;GO:0140096;GO:1901564	--	XP_011026778.1	PREDICTED: probable LRR receptor-like serine/threonine-protein kinase At1g56140 [Populus euphratica]	Y5614_ARATH	Probable LRR receptor-like serine/threonine-protein kinase At1g56140 OS=Arabidopsis thaliana OX=3702 GN=At1g56140 PE=2 SV=2
Pda_00000601-RA	0.179829	normal	0.771476	-0.402339	normal	0.3275	2.4956	up	3.48e-19	GO:0000003;GO:0003006;GO:0003674;GO:0003824;GO:0004497;GO:0005575;GO:0007275;GO:0008150;GO:0008152;GO:0009058;GO:0009791;GO:0010154;GO:0016020;GO:0016491;GO:0016705;GO:0016709;GO:0019748;GO:0022414;GO:0032501;GO:0032502;GO:0044550;GO:0048316;GO:0048608;GO:0048731;GO:0048856;GO:0055114;GO:0061458	--	XP_002297948.2	cytochrome P450 78A9 [Populus trichocarpa]	C78A6_ARATH	Cytochrome P450 78A6 OS=Arabidopsis thaliana OX=3702 GN=CYP78A6 PE=2 SV=1
Pda_00000602-RA	-0.023276	normal	0.966932	-1.5797	down	8.15e-14	-0.347336	normal	0.122954	GO:0000096;GO:0000097;GO:0000098;GO:0001101;GO:0003674;GO:0003824;GO:0003962;GO:0004123;GO:0005488;GO:0005575;GO:0005622;GO:0005623;GO:0005737;GO:0005829;GO:0006082;GO:0006520;GO:0006534;GO:0006555;GO:0006790;GO:0006807;GO:0006950;GO:0007154;GO:0008144;GO:0008150;GO:0008152;GO:0008652;GO:0009056;GO:0009058;GO:0009063;GO:0009066;GO:0009067;GO:0009068;GO:0009069;GO:0009070;GO:0009086;GO:0009087;GO:…	ko00270;ko00450;map00270;map00450	TKR97666.1	Cys/Met metabolism pyridoxal-phosphate-dependent enzyme family protein [Populus alba]	MGL_ARATH	Methionine gamma-lyase OS=Arabidopsis thaliana OX=3702 GN=MGL PE=1 SV=1
Pda_00000612-RA	0.0111886	normal	0.995789	-0.267197	normal	0.81216	1.54183	up	0.0135703	--	--	TKR97656.1	hypothetical protein D5086_0000213010 [Populus alba]	ENL1_ARATH	Early nodulin-like protein 1 OS=Arabidopsis thaliana OX=3702 GN=At2g25060 PE=2 SV=2
Pda_00000634-RA	-0.584237	normal	0.0425924	-0.667277	normal	0.00613483	-2.15755	down	1.3e-23	GO:0005575;GO:0005618;GO:0005622;GO:0005623;GO:0005634;GO:0005654;GO:0005730;GO:0005737;GO:0005773;GO:0005774;GO:0005783;GO:0005788;GO:0005794;GO:0005829;GO:0005886;GO:0005911;GO:0006508;GO:0006511;GO:0006807;GO:0006950;GO:0008150;GO:0008152;GO:0009056;GO:0009057;GO:0009506;GO:0009507;GO:0009536;GO:0009719;GO:0009725;GO:0009735;GO:0009987;GO:0010033;GO:0010035;GO:0010038;GO:0010243;GO:0010498;GO:…	ko03060;ko04141;ko04918;ko05020;map03060;map04141;map04918;map05020	XP_002299448.1	luminal-binding protein 5 [Populus trichocarpa]	BIP4_TOBAC	Luminal-binding protein 4 OS=Nicotiana tabacum OX=4097 GN=BIP4 PE=2 SV=1
Pda_00000636-RA	0	0	0	0	0	0	1.32021	up	0.062566	--	--	XP_011026833.1	PREDICTED: uncharacterized protein LOC105127292 [Populus euphratica]	--	--
Pda_00000649-RA	-0.351192	normal	0.243244	-0.0747485	normal	0.80769	-1.4297	down	1.3e-14	--	--	TKR97622.1	hypothetical protein D5086_0000212670 [Populus alba]	B2_DAUCA	B2 protein OS=Daucus carota OX=4039 PE=2 SV=1
Pda_00000650-RA	0.318337	normal	0.76133	1.16235	up	0.0075008	2.08053	up	1.05e-09	--	--	XP_011026852.1	PREDICTED: LOW QUALITY PROTEIN: uncharacterized protein LOC105127304 [Populus euphratica]	Y5986_ARATH	Uncharacterized protein At5g39865 OS=Arabidopsis thaliana OX=3702 GN=At5g39865 PE=2 SV=1
Pda_00000664-RA	0.426559	normal	0.425819	0.328679	normal	0.460913	-1.01551	down	0.00525407	--	ko00630;ko01100;ko04146;map00630;map01100;map04146	TKR97609.1	oxalate--CoA ligase-like [Populus alba]	4CLLA_ARATH	Oxalate--CoA ligase OS=Arabidopsis thaliana OX=3702 GN=AAE3 PE=1 SV=1
Pda_00000669-RA	0.179313	normal	0.34693	-0.20774	normal	0.230483	-1.25342	down	1.32e-22	GO:0000271;GO:0003674;GO:0003824;GO:0003978;GO:0005575;GO:0005622;GO:0005623;GO:0005737;GO:0005794;GO:0005795;GO:0005829;GO:0005975;GO:0005976;GO:0006073;GO:0007275;GO:0008150;GO:0008152;GO:0009058;GO:0009059;GO:0009250;GO:0009653;GO:0009832;GO:0009888;GO:0009969;GO:0009987;GO:0010015;GO:0010053;GO:0010383;GO:0010410;GO:0010411;GO:0012505;GO:0016051;GO:0016853;GO:0016854;GO:0016857;GO:0022622;GO:…	ko00052;ko00520;ko01100;map00052;map00520;map01100	TKR97604.1	UDP-glucose 4-epimerase family protein [Populus alba]	UGE2_ARATH	UDP-glucose 4-epimerase 2 OS=Arabidopsis thaliana OX=3702 GN=UGE2 PE=1 SV=1
Pda_00000675-RA	-0.174814	normal	0.68884	0.249975	normal	0.121895	1.12644	up	2.49e-18	GO:0005575;GO:0005622;GO:0005623;GO:0005737;GO:0006091;GO:0008150;GO:0008152;GO:0009507;GO:0009534;GO:0009535;GO:0009536;GO:0009579;GO:0009767;GO:0009987;GO:0010598;GO:0015979;GO:0016020;GO:0019684;GO:0022900;GO:0031976;GO:0031984;GO:0032991;GO:0034357;GO:0042651;GO:0043226;GO:0043227;GO:0043229;GO:0043231;GO:0044237;GO:0044422;GO:0044424;GO:0044425;GO:0044434;GO:0044435;GO:0044436;GO:0044444;GO:…	--	XP_011026892.1	PREDICTED: uncharacterized protein LOC105127332 [Populus euphratica]	NDHS_ARATH	NAD(P)H-quinone oxidoreductase subunit S, chloroplastic OS=Arabidopsis thaliana OX=3702 GN=ndhS PE=1 SV=1
Pda_00000676-RA	-0.759354	normal	0.170379	0.861298	normal	0.00624726	-1.06953	down	0.00760953	--	--	RQO84638.1	hypothetical protein POPTR_001G091400 [Populus trichocarpa]	--	--
Pda_00000677-RA	-1.17715	down	0.201815	-0.86504	normal	0.253673	-0.396812	normal	0.565392	--	--	TKR97598.1	hypothetical protein D5086_0000212430 [Populus alba]	--	--
Pda_00000684-RA	-1.0543	down	0.630646	-1.25933	down	0.280825	0.839087	normal	0.568148	--	ko00500;ko01100;map00500;map01100	TKR97591.1	endo-glucanase 2 family protein [Populus alba]	GUN6_ARATH	Endoglucanase 6 OS=Arabidopsis thaliana OX=3702 GN=At1g64390 PE=2 SV=2
Pda_00000691-RA	0.678693	normal	0.316731	1.06208	up	0.0141027	1.2727	up	0.006097	--	--	PNT53591.1	hypothetical protein POPTR_001G093100 [Populus trichocarpa]	--	--
Pda_00000692-RA	-0.827541	normal	1.53e-06	-0.782313	normal	1.41e-09	-2.13059	down	1.24e-41	GO:0000302;GO:0001101;GO:0002376;GO:0003674;GO:0003676;GO:0003677;GO:0003700;GO:0005488;GO:0005575;GO:0005622;GO:0005623;GO:0005634;GO:0005737;GO:0006355;GO:0006950;GO:0006952;GO:0006955;GO:0006979;GO:0007275;GO:0007568;GO:0008150;GO:0009507;GO:0009536;GO:0009605;GO:0009607;GO:0009617;GO:0009636;GO:0009719;GO:0009725;GO:0009751;GO:0009814;GO:0009816;GO:0009889;GO:0009891;GO:0009893;GO:0010033;GO:…	--	XP_011026911.1	PREDICTED: probable WRKY transcription factor 41 [Populus euphratica]	WRK41_ARATH	Probable WRKY transcription factor 41 OS=Arabidopsis thaliana OX=3702 GN=WRKY41 PE=2 SV=2
Pda_00000695-RA	0.728078	normal	0.249408	1.08133	up	0.0188992	1.12421	up	0.00948469	--	--	PNT53591.1	hypothetical protein POPTR_001G093100 [Populus trichocarpa]	--	--
Pda_00000696-RA	-0.218891	normal	0.744987	0.392852	normal	0.38975	-1.17575	down	0.000802093	--	--	TKR97583.1	hypothetical protein D5086_0000212280 [Populus alba]	ANR_GINBI	Putative anthocyanidin reductase OS=Ginkgo biloba OX=3311 PE=2 SV=1
Pda_00000700-RA	-0.866292	normal	0.290234	-1.16529	down	0.0610993	-1.05396	down	0.0790516	--	--	TKR97582.1	hypothetical protein D5086_0000212270 [Populus alba]	--	--
Pda_00000728-RA	-1.59703	down	0.177349	-0.779966	normal	0.492678	-3.0914	down	0.00398518	--	--	TKR97562.1	hypothetical protein D5086_0000212070 [Populus alba]	--	--
Pda_00000740-RA	1.60856	up	0.00299818	0.261379	normal	0.619388	1.43214	up	9.22e-06	--	--	TKR97553.1	hypothetical protein D5086_0000211980 [Populus alba]	ALMT9_ARATH	Aluminum-activated malate transporter 9 OS=Arabidopsis thaliana OX=3702 GN=ALMT9 PE=2 SV=1
Pda_00000748-RA	-0.654505	normal	0.203455	-0.229109	normal	0.692845	-2.56294	down	8.68e-11	--	--	TKR97545.1	uncharacterized protein D5086_0000211900 [Populus alba]	--	--
Pda_00000750-RA	0.800488	normal	0.0471101	2.01343	up	1.14e-20	-0.181694	normal	0.647777	GO:0000160;GO:0001101;GO:0002252;GO:0002376;GO:0002679;GO:0003674;GO:0003824;GO:0005575;GO:0005623;GO:0005886;GO:0006950;GO:0006952;GO:0006970;GO:0007154;GO:0007165;GO:0007231;GO:0008150;GO:0008152;GO:0009058;GO:0009628;GO:0009719;GO:0009723;GO:0009725;GO:0009737;GO:0009738;GO:0009755;GO:0009873;GO:0009987;GO:0010033;GO:0010119;GO:0010941;GO:0016020;GO:0016174;GO:0016491;GO:0016651;GO:0016999;GO:…	ko04016;ko04626;map04016;map04626	TKR97543.1	hypothetical protein D5086_0000211880 [Populus alba]	RBOHA_SOLTU	Respiratory burst oxidase homolog protein A OS=Solanum tuberosum OX=4113 GN=RBOHA PE=1 SV=1
Pda_00000757-RA	1.2688	up	0.00538852	1.13193	up	0.0034581	-1.19664	down	0.021987	GO:0003674;GO:0003700;GO:0005575;GO:0005622;GO:0005623;GO:0005634;GO:0006355;GO:0008150;GO:0009889;GO:0010033;GO:0010200;GO:0010243;GO:0010468;GO:0010556;GO:0019219;GO:0019222;GO:0031323;GO:0031326;GO:0042221;GO:0042493;GO:0043226;GO:0043227;GO:0043229;GO:0043231;GO:0044424;GO:0044464;GO:0050789;GO:0050794;GO:0050896;GO:0051171;GO:0051252;GO:0060255;GO:0065007;GO:0080090;GO:0140110;GO:1901698;GO:…	ko04016;ko04626;map04016;map04626	TKR97537.1	hypothetical protein D5086_0000211820 [Populus alba]	WRK27_ARATH	Probable WRKY transcription factor 27 OS=Arabidopsis thaliana OX=3702 GN=WRKY27 PE=2 SV=1
Pda_00000761-RA	-0.549774	normal	0.29096	-0.34411	normal	0.462457	-1.81503	down	1.23e-07	GO:0001101;GO:0003674;GO:0003824;GO:0005488;GO:0005515;GO:0006082;GO:0006520;GO:0006807;GO:0006950;GO:0006979;GO:0008150;GO:0008152;GO:0008652;GO:0009058;GO:0009605;GO:0009611;GO:0009612;GO:0009628;GO:0009692;GO:0009693;GO:0009719;GO:0009725;GO:0009733;GO:0009753;GO:0009888;GO:0009987;GO:0010033;GO:0010035;GO:0010038;GO:0010039;GO:0010087;GO:0010817;GO:0016053;GO:0016829;GO:0016846;GO:0016847;GO:…	ko00270;ko01100;ko01110;ko04016;map00270;map01100;map01110;map04016	TKR97534.1	hypothetical protein D5086_0000211790 [Populus alba]	1A1C_SOYBN	1-aminocyclopropane-1-carboxylate synthase OS=Glycine max OX=3847 GN=ACS1 PE=2 SV=1
Pda_00000768-RA	0.0949817	normal	0.912319	0.534226	normal	0.125666	1.0379	up	0.00069751	--	--	XP_002299512.1	protein SPIRAL1-like 5 [Populus trichocarpa]	SP1L5_ARATH	Protein SPIRAL1-like 5 OS=Arabidopsis thaliana OX=3702 GN=SP1L5 PE=2 SV=1
Pda_00000769-RA	0.100327	normal	0.932158	-1.11958	down	0.0542048	-1.33688	down	0.0170008	--	ko00906;ko01100;ko01110;map00906;map01100;map01110	XP_011029344.1	PREDICTED: beta-carotene 3-hydroxylase 2 chloroplastic-like [Populus euphratica]	BCH1_ARATH	Beta-carotene 3-hydroxylase 1, chloroplastic OS=Arabidopsis thaliana OX=3702 GN=BETA-OHASE 1 PE=1 SV=1
Pda_00000778-RA	3.77251	up	5.49e-08	2.70538	up	0.000796327	3.56381	up	1.79e-08	--	--	TKR79389.1	trehalose-6-phosphate phosphatase family protein [Populus alba]	TPPJ_ARATH	Probable trehalose-phosphate phosphatase J OS=Arabidopsis thaliana OX=3702 GN=TPPJ PE=1 SV=1
Pda_00000785-RA	-0.504729	normal	0.249369	-0.977301	normal	0.000775195	-1.02958	down	0.000486145	--	--	XP_024457841.1	uncharacterized protein LOC7477090 [Populus trichocarpa]	--	--
Pda_00000786-RA	0.121052	normal	0.862872	-1.06915	down	0.00151078	-0.872831	normal	0.0129966	--	--	PNT35446.1	hypothetical protein POPTR_005G076400 [Populus trichocarpa]	Y4862_ARATH	Uncharacterized protein At4g38062 OS=Arabidopsis thaliana OX=3702 GN=At4g38062 PE=4 SV=1
Pda_00000787-RA	0.173595	normal	0.73978	0.000364066	normal	0.999636	1.00071	up	1.03e-05	--	--	TKR79381.1	uncharacterized protein D5086_0000274400 [Populus alba]	--	--
Pda_00000790-RA	-1.04023	down	0.370762	-1.60688	down	0.0749228	-2.14748	down	0.0116054	--	--	TKR79379.1	hypothetical protein D5086_0000274380 [Populus alba]	--	--
Pda_00000791-RA	1.16276	up	3.58e-11	1.06994	up	4.22e-17	0.953517	normal	7.74e-12	--	--	TKR79378.1	hypothetical protein D5086_0000274370 [Populus alba]	--	--
Pda_00000792-RA	0.216363	normal	0.699124	0.102674	normal	0.806145	1.08623	up	2.28e-06	--	--	XP_011031008.1	PREDICTED: annexin D2-like [Populus euphratica]	ANXD2_ARATH	Annexin D2 OS=Arabidopsis thaliana OX=3702 GN=ANN2 PE=1 SV=1
Pda_00000798-RA	0.158107	normal	0.812469	-0.348207	normal	0.451296	-2.22786	down	3.55e-10	GO:0005575;GO:0005622;GO:0005623;GO:0005737;GO:0005794;GO:0006810;GO:0006890;GO:0006891;GO:0008150;GO:0012505;GO:0016192;GO:0016197;GO:0016482;GO:0042147;GO:0043226;GO:0043227;GO:0043229;GO:0043231;GO:0044424;GO:0044444;GO:0044464;GO:0046907;GO:0048193;GO:0051179;GO:0051234;GO:0051641;GO:0051649	--	XP_002307084.1	ras-related protein RABH1e [Populus trichocarpa]	RAH1E_ARATH	Ras-related protein RABH1e OS=Arabidopsis thaliana OX=3702 GN=RABH1E PE=2 SV=1
Pda_00000813-RA	-0.157763	normal	0.74791	0.051731	normal	0.900471	-1.17421	down	2.13e-05	--	--	XP_002307077.1	monoacylglycerol lipase ABHD6 isoform X1 [Populus trichocarpa]	LIP3_MORS1	Lipase 3 OS=Moraxella sp. (strain TA144) OX=77152 GN=lip3 PE=1 SV=1
Pda_00000819-RA	0.326844	normal	0.268883	-0.0697227	normal	0.827184	1.01763	up	5.48e-09	--	--	TKR79351.1	uncharacterized protein D5086_0000274100 [Populus alba]	--	--
Pda_00000822-RA	-0.233114	normal	0.5362	-0.365712	normal	0.11604	-1.77619	down	2.27e-19	--	ko00400;ko01100;ko01110;ko01130;ko01230;ko02024;map00400;map01100;map01110;map01130;map01230;map02024	TKR79349.1	phospho-2-dehydro-3-deoxyheptonate aldolase 1 chloroplastic-like [Populus alba]	AROF_ARATH	Phospho-2-dehydro-3-deoxyheptonate aldolase 1, chloroplastic OS=Arabidopsis thaliana OX=3702 GN=DHS1 PE=2 SV=2
Pda_00000824-RA	3.43116	up	7.05e-07	2.43871	up	0.0015591	0	0	0	GO:0000003;GO:0001101;GO:0003002;GO:0003006;GO:0003674;GO:0003824;GO:0005215;GO:0005319;GO:0005342;GO:0005488;GO:0005515;GO:0005575;GO:0005623;GO:0005886;GO:0006810;GO:0006811;GO:0006820;GO:0006869;GO:0006950;GO:0006970;GO:0007275;GO:0007389;GO:0008028;GO:0008150;GO:0008509;GO:0008514;GO:0009611;GO:0009628;GO:0009651;GO:0009653;GO:0009719;GO:0009725;GO:0009737;GO:0009790;GO:0009791;GO:0009793;GO:…	--	XP_002306299.3	ABC transporter G family member 11 [Populus trichocarpa]	AB11G_ARATH	ABC transporter G family member 11 OS=Arabidopsis thaliana OX=3702 GN=ABCG11 PE=1 SV=1
Pda_00000829-RA	1.1694	up	8.31e-05	0.81649	normal	0.00581597	1.65599	up	2.27e-12	--	--	XP_002307070.1	peroxidase 17 [Populus trichocarpa]	PER17_ARATH	Peroxidase 17 OS=Arabidopsis thaliana OX=3702 GN=PER17 PE=2 SV=1
Pda_00000831-RA	-1.89734	down	0.0106036	-2.31399	down	0.000836706	-3.5785	down	4.14e-06	GO:0001101;GO:0003674;GO:0003824;GO:0004672;GO:0004674;GO:0005575;GO:0005622;GO:0005623;GO:0005634;GO:0005737;GO:0005829;GO:0006464;GO:0006468;GO:0006793;GO:0006796;GO:0006807;GO:0006950;GO:0006970;GO:0007154;GO:0007165;GO:0007275;GO:0008150;GO:0008152;GO:0009628;GO:0009651;GO:0009719;GO:0009725;GO:0009737;GO:0009738;GO:0009755;GO:0009791;GO:0009845;GO:0009987;GO:0010033;GO:0016301;GO:0016310;GO:…	ko01521;ko03010;ko04016;ko04066;ko04075;ko04150;ko04151;ko04371;ko04714;ko04910;ko05205;map01521;map03010;map04016;map04066;map04075;map04150;map04151;map04371;map04714;map04910;map05205	TKR79342.1	hypothetical protein D5086_0000274010 [Populus alba]	SAPK2_ORYSI	Serine/threonine-protein kinase SAPK2 OS=Oryza sativa subsp. indica OX=39946 GN=SAPK2 PE=2 SV=2
Pda_00000833-RA	0.736502	normal	0.182667	0.821032	normal	0.0881943	1.20221	up	0.00252391	--	--	TKR79341.1	hypothetical protein D5086_0000274000 [Populus alba]	GCL1_ARATH	LanC-like protein GCL1 OS=Arabidopsis thaliana OX=3702 GN=GCL1 PE=2 SV=1
Pda_00000834-RA	0.221135	normal	0.841562	-0.155624	normal	0.862432	-1.52412	down	0.0124402	--	--	TKR79340.1	hypothetical protein D5086_0000273990 [Populus alba]	--	--
Pda_00000838-RA	-0.425725	normal	0.0196973	-0.715472	normal	5.72e-08	-1.23162	down	1.1e-23	--	--	TKR79337.1	hypothetical protein D5086_0000273960 [Populus alba]	--	--
Pda_00000847-RA	0.861272	normal	0.0294275	0.348594	normal	0.433746	1.54745	up	6.24e-07	--	ko04120;map04120	TKR79330.1	ultraviolet-B receptor UVR8 isoform X1 [Populus alba]	UVR8_ARATH	Ultraviolet-B receptor UVR8 OS=Arabidopsis thaliana OX=3702 GN=UVR8 PE=1 SV=1
Pda_00000849-RA	-0.714281	normal	0.450815	0.147392	normal	0.847527	-1.18037	down	0.107974	GO:0003674;GO:0003824;GO:0004143;GO:0006793;GO:0006796;GO:0006950;GO:0007275;GO:0008150;GO:0008152;GO:0009266;GO:0009409;GO:0009611;GO:0009628;GO:0009987;GO:0016301;GO:0016310;GO:0016740;GO:0016772;GO:0016773;GO:0022622;GO:0032501;GO:0032502;GO:0044237;GO:0048364;GO:0048366;GO:0048367;GO:0048731;GO:0048827;GO:0048856;GO:0050896;GO:0099402	ko00561;ko00564;ko01100;ko01110;ko04070;ko04072;ko05231;map00561;map00564;map01100;map01110;map04070;map04072;map05231	XP_011031084.1	PREDICTED: diacylglycerol kinase 2-like isoform X2 [Populus euphratica]	DGK2_ARATH	Diacylglycerol kinase 2 OS=Arabidopsis thaliana OX=3702 GN=DGK2 PE=1 SV=1
Pda_00000869-RA	0.53824	normal	0.134451	1.55645	up	3.22e-18	1.85824	up	7.42e-32	--	ko00906;ko01100;ko01110;map00906;map01100;map01110	TKR79313.1	hypothetical protein D5086_0000273720 [Populus alba]	CCD4_ARATH	Probable carotenoid cleavage dioxygenase 4, chloroplastic OS=Arabidopsis thaliana OX=3702 GN=CCD4 PE=1 SV=1
Pda_00000871-RA	-0.417548	normal	0.0185373	-0.140096	normal	0.378076	-1.15337	down	8.22e-23	GO:0000271;GO:0000902;GO:0003674;GO:0003824;GO:0004553;GO:0005575;GO:0005622;GO:0005623;GO:0005737;GO:0005783;GO:0005975;GO:0005976;GO:0006073;GO:0006464;GO:0006491;GO:0006807;GO:0006950;GO:0006952;GO:0008150;GO:0008152;GO:0009058;GO:0009059;GO:0009100;GO:0009250;GO:0009507;GO:0009536;GO:0009605;GO:0009607;GO:0009617;GO:0009653;GO:0009826;GO:0009987;GO:0010035;GO:0010038;GO:0012505;GO:0015926;GO:…	ko00510;ko01100;ko04141;map00510;map01100;map04141	TKR79312.1	hypothetical protein D5086_0000273710 [Populus alba]	PSL5_ARATH	Probable glucan 1,3-alpha-glucosidase OS=Arabidopsis thaliana OX=3702 GN=PSL5 PE=1 SV=1
Pda_00000873-RA	0.105085	normal	0.736992	0.24382	normal	0.157788	-1.07486	down	8.36e-12	--	--	TKR79309.1	lipase-like PAD4 [Populus alba]	PAD4_ARATH	Lipase-like PAD4 OS=Arabidopsis thaliana OX=3702 GN=PAD4 PE=1 SV=1
Pda_00000915-RA	-0.149014	normal	0.897695	0.503514	normal	0.397054	-1.39199	down	0.0237364	--	--	XP_024456044.1	uncharacterized protein LOC7479145 [Populus trichocarpa]	--	--
Pda_00000918-RA	1.83215	up	3.57e-09	1.83969	up	3.26e-10	0.227789	normal	0.585038	GO:0000038;GO:0005575;GO:0005622;GO:0005623;GO:0005737;GO:0005783;GO:0006082;GO:0006629;GO:0006631;GO:0006633;GO:0006725;GO:0008150;GO:0008152;GO:0008610;GO:0009058;GO:0009698;GO:0009699;GO:0009987;GO:0010345;GO:0012505;GO:0016053;GO:0019438;GO:0019748;GO:0019752;GO:0032787;GO:0042761;GO:0043226;GO:0043227;GO:0043229;GO:0043231;GO:0043436;GO:0044237;GO:0044238;GO:0044249;GO:0044255;GO:0044281;GO:…	--	XP_011031168.1	PREDICTED: cytochrome P450 86B1-like [Populus euphratica]	C96AF_ARATH	Alkane hydroxylase MAH1 OS=Arabidopsis thaliana OX=3702 GN=CYP96A15 PE=2 SV=1
Pda_00000919-RA	-0.832843	normal	0.149045	0.791325	normal	0.0468608	1.13063	up	0.000135302	GO:0003674;GO:0003824;GO:0005215;GO:0005575;GO:0005623;GO:0005886;GO:0006810;GO:0008150;GO:0015399;GO:0015405;GO:0016020;GO:0016021;GO:0016462;GO:0016787;GO:0016817;GO:0016818;GO:0016887;GO:0017111;GO:0022804;GO:0022857;GO:0031224;GO:0042623;GO:0042626;GO:0043492;GO:0044425;GO:0044464;GO:0051179;GO:0051234;GO:0055085;GO:0071944	ko01523;ko02010;ko04976;map01523;map02010;map04976	XP_002306254.3	ABC transporter G family member 5 [Populus trichocarpa]	AB5G_ARATH	ABC transporter G family member 5 OS=Arabidopsis thaliana OX=3702 GN=ABCG5 PE=2 SV=1
Pda_00000926-RA	1.27383	up	0.102144	0	0	0	0	0	0	GO:0000373;GO:0000375;GO:0000377;GO:0000959;GO:0000963;GO:0005575;GO:0005622;GO:0005623;GO:0005737;GO:0005739;GO:0006109;GO:0006139;GO:0006396;GO:0006397;GO:0006725;GO:0006807;GO:0006996;GO:0007005;GO:0007275;GO:0008150;GO:0008152;GO:0008380;GO:0009451;GO:0009507;GO:0009536;GO:0009791;GO:0009845;GO:0009889;GO:0009987;GO:0010467;GO:0010556;GO:0016043;GO:0016070;GO:0016071;GO:0019222;GO:0032501;GO:…	--	TKR79268.1	uncharacterized protein D5086_0000273270 [Populus alba]	NMAT4_ARATH	Nuclear intron maturase 4, mitochondrial OS=Arabidopsis thaliana OX=3702 GN=NMAT4 PE=3 SV=2
Pda_00000927-RA	-1.15002	down	0.000634185	-1.08905	down	0.00051907	-1.98287	down	3.15e-08	GO:0002376;GO:0003674;GO:0003824;GO:0004842;GO:0006464;GO:0006807;GO:0006950;GO:0006952;GO:0006955;GO:0008150;GO:0008152;GO:0009605;GO:0009607;GO:0009814;GO:0009987;GO:0010033;GO:0010200;GO:0010243;GO:0016567;GO:0016740;GO:0019538;GO:0019787;GO:0032446;GO:0036211;GO:0042221;GO:0042493;GO:0043170;GO:0043207;GO:0043412;GO:0044237;GO:0044238;GO:0044260;GO:0044267;GO:0045087;GO:0050896;GO:0051704;GO:…	--	XP_006382863.1	U-box domain-containing protein 25 isoform X1 [Populus trichocarpa]	PUB25_ARATH	U-box domain-containing protein 25 OS=Arabidopsis thaliana OX=3702 GN=PUB25 PE=2 SV=1
Pda_00000930-RA	0.693594	normal	0.29668	1.34984	up	0.0025251	0.604649	normal	0.241537	--	--	TKR79264.1	putative polygalacturonase [Populus alba]	PGLR_VITVI	Probable polygalacturonase OS=Vitis vinifera OX=29760 GN=GSVIVT00026920001 PE=1 SV=1
Pda_00000931-RA	-0.0155787	normal	0.984207	0.797644	normal	0.00556568	1.39042	up	7.84e-08	GO:0003674;GO:0005488;GO:0005515;GO:0019904	ko00195;ko01100;map00195;map01100	TKR79263.1	photosystem I reaction center subunit N chloroplastic-like [Populus alba]	PSAN_ARATH	Photosystem I reaction center subunit N, chloroplastic OS=Arabidopsis thaliana OX=3702 GN=PSAN PE=1 SV=2
Pda_00000941-RA	1.13528	up	0.105535	1.10082	up	0.0490318	1.07082	up	0.0557188	--	ko04626;map04626	XP_024456467.1	uncharacterized protein LOC18110142 isoform X1 [Populus trichocarpa]	DRL27_ARATH	Disease resistance protein At4g27190 OS=Arabidopsis thaliana OX=3702 GN=At4g27190 PE=2 SV=1
Pda_00000948-RA	0.390804	normal	0.787803	1.14701	up	0.158005	0.694131	normal	0.339625	--	ko04626;map04626	TKR79252.1	uncharacterized protein D5086_0000273110 [Populus alba]	RPS2_ARATH	Disease resistance protein RPS2 OS=Arabidopsis thaliana OX=3702 GN=RPS2 PE=1 SV=1
Pda_00000966-RA	2.97235	up	1.11e-05	1.98429	up	0.00657645	0.739322	normal	0.428942	--	--	TKR79240.1	uncharacterized protein D5086_0000272990 [Populus alba]	GCSPB_LYSSC	Probable glycine dehydrogenase (decarboxylating) subunit 2 OS=Lysinibacillus sphaericus (strain C3-41) OX=444177 GN=gcvPB PE=3 SV=1
Pda_00000970-RA	1.10405	up	0.430223	1.21842	up	0.257728	0.656079	normal	0.514327	GO:0000016;GO:0001666;GO:0002376;GO:0003674;GO:0003824;GO:0004338;GO:0004553;GO:0004565;GO:0004567;GO:0005575;GO:0005622;GO:0005623;GO:0005737;GO:0005777;GO:0005886;GO:0005887;GO:0005903;GO:0006082;GO:0006725;GO:0006790;GO:0006807;GO:0006950;GO:0006952;GO:0006955;GO:0007584;GO:0008150;GO:0008152;GO:0008422;GO:0009056;GO:0009507;GO:0009526;GO:0009536;GO:0009605;GO:0009607;GO:0009617;GO:0009620;GO:…	ko00460;ko00500;ko00940;ko01100;ko01110;map00460;map00500;map00940;map01100;map01110	TKR79235.1	beta-glucosidase 12-like [Populus alba]	BGL12_ORYSI	Beta-glucosidase 12 OS=Oryza sativa subsp. indica OX=39946 GN=BGLU12 PE=3 SV=1
Pda_00000980-RA	0.974421	normal	8.67e-10	-0.0261035	normal	0.925643	1.1314	up	7.33e-18	--	--	XP_011032342.1	PREDICTED: uncharacterized protein LOC105131193 isoform X1 [Populus euphratica]	--	--
Pda_00000983-RA	-0.71367	normal	0.302787	-0.792412	normal	0.139046	-1.64434	down	0.00140732	--	--	TKR79225.1	uncharacterized protein D5086_0000272840 [Populus alba]	ANK1_HUMAN	Ankyrin-1 OS=Homo sapiens OX=9606 GN=ANK1 PE=1 SV=3
Pda_00000988-RA	-0.636942	normal	0.010798	-0.353862	normal	0.147163	-1.56193	down	2.32e-15	GO:0003674;GO:0003824;GO:0004842;GO:0005102;GO:0005488;GO:0005515;GO:0005575;GO:0005911;GO:0006464;GO:0006807;GO:0008150;GO:0008152;GO:0009506;GO:0009987;GO:0010033;GO:0010200;GO:0010243;GO:0016567;GO:0016740;GO:0019538;GO:0019787;GO:0030054;GO:0032446;GO:0033612;GO:0036211;GO:0042221;GO:0042493;GO:0043170;GO:0043412;GO:0044237;GO:0044238;GO:0044260;GO:0044267;GO:0050896;GO:0055044;GO:0070647;GO:…	--	TKR79221.1	U-box domain-containing family protein [Populus alba]	PUB28_ARATH	U-box domain-containing protein 28 OS=Arabidopsis thaliana OX=3702 GN=PUB28 PE=1 SV=1
Pda_00000992-RA	-0.620375	normal	0.0231485	0.381377	normal	0.128438	-1.89464	down	1.08e-18	GO:0003674;GO:0003824;GO:0004672;GO:0004674;GO:0005488;GO:0005515;GO:0005516;GO:0005575;GO:0005623;GO:0005886;GO:0006464;GO:0006468;GO:0006793;GO:0006796;GO:0006807;GO:0008150;GO:0008152;GO:0009987;GO:0016020;GO:0016301;GO:0016310;GO:0016740;GO:0016772;GO:0016773;GO:0019538;GO:0036211;GO:0043170;GO:0043412;GO:0044237;GO:0044238;GO:0044260;GO:0044267;GO:0044464;GO:0071704;GO:0071944;GO:0140096;GO:…	--	TKS07790.1	hypothetical protein D5086_0000109650 [Populus alba]	LERK3_ORYSJ	G-type lectin S-receptor-like serine/threonine-protein kinase LECRK3 OS=Oryza sativa subsp. japonica OX=39947 GN=LECRK3 PE=3 SV=2
Pda_00000995-RA	-0.904249	normal	0.00174404	0.0812853	normal	0.812908	-2.24291	down	9.53e-20	GO:0003674;GO:0003824;GO:0004672;GO:0004674;GO:0005488;GO:0005515;GO:0005516;GO:0005575;GO:0005623;GO:0005886;GO:0006464;GO:0006468;GO:0006793;GO:0006796;GO:0006807;GO:0008150;GO:0008152;GO:0009987;GO:0016020;GO:0016301;GO:0016310;GO:0016740;GO:0016772;GO:0016773;GO:0019538;GO:0036211;GO:0043170;GO:0043412;GO:0044237;GO:0044238;GO:0044260;GO:0044267;GO:0044464;GO:0071704;GO:0071944;GO:0140096;GO:…	--	TKS07790.1	hypothetical protein D5086_0000109650 [Populus alba]	LERK1_ORYSJ	G-type lectin S-receptor-like serine/threonine-protein kinase LECRK1 OS=Oryza sativa subsp. japonica OX=39947 GN=LECRK1 PE=2 SV=1
Pda_00000999-RA	-1.47201	down	1.04e-06	-1.74275	down	4.93e-10	-1.82456	down	1.06e-12	--	--	XP_011032376.1	PREDICTED: protein WVD2-like 1 isoform X1 [Populus euphratica]	WDL2_ARATH	Protein WVD2-like 2 OS=Arabidopsis thaliana OX=3702 GN=WDL2 PE=2 SV=1
Pda_00001010-RA	-1.3192	down	0.060851	0.781445	normal	0.0798921	2.04036	up	6.53e-12	--	--	TKS10791.1	hypothetical protein D5086_0000078560 [Populus alba]	--	--
Pda_00001012-RA	-0.909187	normal	2.23e-06	-0.721263	normal	5.99e-06	-1.61594	down	1.6e-24	GO:0001101;GO:0003674;GO:0003824;GO:0004842;GO:0006464;GO:0006807;GO:0006950;GO:0008150;GO:0008152;GO:0009414;GO:0009415;GO:0009628;GO:0009987;GO:0010035;GO:0016567;GO:0016740;GO:0019538;GO:0019787;GO:0032446;GO:0036211;GO:0042221;GO:0043170;GO:0043412;GO:0044237;GO:0044238;GO:0044260;GO:0044267;GO:0050896;GO:0051865;GO:0070647;GO:0071704;GO:0140096;GO:1901564;GO:1901700	--	TKS10793.1	E3 ubiquitin protein ligase DRIP2-like [Populus alba]	DRIP2_ARATH	E3 ubiquitin protein ligase DRIP2 OS=Arabidopsis thaliana OX=3702 GN=DRIP2 PE=1 SV=1
Pda_00001015-RA	0.220543	normal	0.542179	-0.0808615	normal	0.813489	1.285	up	3.02e-12	--	ko04075;map04075	ABH01143.1	auxin-regulated protein [Populus tomentosa]	IAA16_ARATH	Auxin-responsive protein IAA16 OS=Arabidopsis thaliana OX=3702 GN=IAA16 PE=1 SV=1
Pda_00001016-RA	0.294613	normal	0.673837	-0.451568	normal	0.38655	1.59401	up	3.78e-06	GO:0001067;GO:0003674;GO:0003676;GO:0003677;GO:0003700;GO:0005488;GO:0006355;GO:0008150;GO:0009719;GO:0009725;GO:0009733;GO:0009889;GO:0010033;GO:0010468;GO:0010556;GO:0019219;GO:0019222;GO:0031323;GO:0031326;GO:0042221;GO:0044212;GO:0050789;GO:0050794;GO:0050896;GO:0051171;GO:0051252;GO:0060255;GO:0065007;GO:0080090;GO:0097159;GO:0140110;GO:1901363;GO:1903506;GO:2000112;GO:2001141	ko04075;map04075	TKS10797.1	auxin-induced protein IAA4 [Populus alba]	AX22B_VIGRR	Auxin-induced protein 22B OS=Vigna radiata var. radiata OX=3916 GN=AUX22B PE=2 SV=1
Pda_00001022-RA	0.631903	normal	2.15e-08	0.407866	normal	7.22e-05	1.48442	up	3.86e-57	GO:0001101;GO:0001678;GO:0003674;GO:0003676;GO:0003677;GO:0003700;GO:0005488;GO:0005515;GO:0005575;GO:0005622;GO:0005623;GO:0005634;GO:0006109;GO:0006355;GO:0008150;GO:0009719;GO:0009725;GO:0009737;GO:0009743;GO:0009746;GO:0009749;GO:0009889;GO:0009891;GO:0009893;GO:0009987;GO:0010033;GO:0010468;GO:0010556;GO:0010557;GO:0010581;GO:0010604;GO:0010628;GO:0010675;GO:0010962;GO:0019219;GO:0019222;GO:…	--	XP_024458136.1	light-inducible protein CPRF2 [Populus trichocarpa]	CPRF2_PETCR	Light-inducible protein CPRF2 OS=Petroselinum crispum OX=4043 GN=CPRF2 PE=2 SV=2
Pda_00001025-RA	0.379106	normal	0.708399	1.1238	up	0.0115073	0.386053	normal	0.517932	--	--	TKS10809.1	uncharacterized protein D5086_0000078740 [Populus alba]	--	--
Pda_00001026-RA	-1.08838	down	0.214734	-0.465753	normal	0.538161	-1.22935	down	0.0508837	GO:0003008;GO:0003674;GO:0005488;GO:0005509;GO:0005515;GO:0005575;GO:0005622;GO:0005623;GO:0005634;GO:0005737;GO:0005856;GO:0006928;GO:0007600;GO:0008092;GO:0008150;GO:0009987;GO:0010941;GO:0010942;GO:0015629;GO:0016459;GO:0016461;GO:0017022;GO:0019233;GO:0030029;GO:0030048;GO:0031476;GO:0032028;GO:0032036;GO:0032501;GO:0032991;GO:0042981;GO:0043065;GO:0043067;GO:0043068;GO:0043167;GO:0043169;GO:…	ko04014;ko04015;ko04016;ko04020;ko04022;ko04024;ko04070;ko04114;ko04218;ko04261;ko04270;ko04371;ko04626;ko04713;ko04720;ko04722;ko04728;ko04740;ko04744;ko04745;ko04750;ko04910;ko04912;ko04915;ko04916;ko04921;ko04922;ko04924;ko04925;ko04970;ko04971;ko05010;ko05031;ko05034;ko05133;ko05152;ko05167;ko05200;ko05214;ko05418;map04014;map04015;map04016;map04020;map04022;map04024;map04070;map04114;map0421…	XP_006382787.1	calmodulin-like protein 8 [Populus trichocarpa]	CML11_ARATH	Calmodulin-like protein 11 OS=Arabidopsis thaliana OX=3702 GN=CML11 PE=2 SV=1
Pda_00001033-RA	-0.658586	normal	0.620708	-0.825548	normal	0.408073	-1.96385	down	0.0164884	--	--	TKS10813.1	hypothetical protein D5086_0000078780 [Populus alba]	HCT4_ORYSJ	Hydroxycinnamoyltransferase 4 OS=Oryza sativa subsp. japonica OX=39947 GN=HCT4 PE=1 SV=1
Pda_00001036-RA	2.18557	up	0.000764749	2.34635	up	0.000134394	0.417049	normal	0.618783	--	--	TKS10816.1	neurogenic locus notch-like protein 2-like [Populus alba]	--	--
Pda_00001038-RA	-0.884388	normal	0.26109	-1.05238	down	0.114711	-0.0286732	normal	0.969699	GO:0000976;GO:0001067;GO:0001158;GO:0003674;GO:0003676;GO:0003677;GO:0003690;GO:0003700;GO:0005488;GO:0005515;GO:0005516;GO:0005575;GO:0005622;GO:0005623;GO:0005634;GO:0006355;GO:0008150;GO:0009889;GO:0009891;GO:0009893;GO:0010468;GO:0010556;GO:0010557;GO:0010604;GO:0010628;GO:0019219;GO:0019222;GO:0031323;GO:0031325;GO:0031326;GO:0031328;GO:0035326;GO:0043226;GO:0043227;GO:0043229;GO:0043231;GO:…	--	TKS10818.1	trihelix transcription factor GTL2-like isoform X1 [Populus alba]	GTL2_ARATH	Trihelix transcription factor GTL2 OS=Arabidopsis thaliana OX=3702 GN=At5g28300 PE=2 SV=1
Pda_00001039-RA	-0.127333	normal	0.894681	-0.450589	normal	0.441354	-1.21173	down	0.0061101	--	--	TKS10819.1	hypothetical protein D5086_0000078840 [Populus alba]	NEK1_ARATH	Serine/threonine-protein kinase Nek1 OS=Arabidopsis thaliana OX=3702 GN=NEK1 PE=2 SV=2
Pda_00001046-RA	0	0	0	0	0	0	1.52189	up	0.0859132	--	--	XP_006382769.1	uncharacterized protein LOC18098945 [Populus trichocarpa]	--	--
Pda_00001060-RA	-0.284179	normal	0.35395	-0.675609	normal	0.000765667	-1.35357	down	1.03e-10	--	--	TKS10830.1	putative cytosine deaminase [Populus alba]	GSDA_ARATH	Guanosine deaminase OS=Arabidopsis thaliana OX=3702 GN=GSDA PE=1 SV=1
Pda_00001061-RA	0.0760881	normal	0.959559	0.286256	normal	0.722723	1.05493	up	0.0707532	--	--	XP_006382755.2	receptor-like kinase TMK4 [Populus trichocarpa]	TMK4_ARATH	Receptor-like kinase TMK4 OS=Arabidopsis thaliana OX=3702 GN=TMK4 PE=1 SV=1
Pda_00001066-RA	0.0371599	normal	0.967825	-0.532929	normal	0.225654	-3.35979	down	1.49e-20	GO:0000096;GO:0000097;GO:0003674;GO:0003824;GO:0004124;GO:0005488;GO:0005575;GO:0005622;GO:0005623;GO:0005737;GO:0006082;GO:0006520;GO:0006534;GO:0006535;GO:0006563;GO:0006790;GO:0006807;GO:0008144;GO:0008150;GO:0008152;GO:0008652;GO:0009058;GO:0009069;GO:0009070;GO:0009987;GO:0016053;GO:0016740;GO:0016765;GO:0019344;GO:0019752;GO:0019842;GO:0030170;GO:0036094;GO:0043167;GO:0043168;GO:0043436;GO:…	ko00270;ko00920;ko01100;ko01110;ko01120;ko01130;ko01200;ko01230;map00270;map00920;map01100;map01110;map01120;map01130;map01200;map01230	XP_006382748.1	cysteine synthase [Populus trichocarpa]	CYSK_CITLA	Cysteine synthase OS=Citrullus lanatus OX=3654 PE=1 SV=1
Pda_00001067-RA	1.06128	up	5.87e-06	1.2771	up	7.12e-09	0.940666	normal	3.18e-05	GO:0000096;GO:0000097;GO:0003674;GO:0003824;GO:0004124;GO:0005488;GO:0005575;GO:0005622;GO:0005623;GO:0005737;GO:0006082;GO:0006520;GO:0006534;GO:0006535;GO:0006563;GO:0006790;GO:0006807;GO:0008144;GO:0008150;GO:0008152;GO:0008652;GO:0009058;GO:0009069;GO:0009070;GO:0009987;GO:0016053;GO:0016740;GO:0016765;GO:0019344;GO:0019752;GO:0019842;GO:0030170;GO:0036094;GO:0043167;GO:0043168;GO:0043436;GO:…	ko00270;ko00920;ko01100;ko01110;ko01120;ko01130;ko01200;ko01230;map00270;map00920;map01100;map01110;map01120;map01130;map01200;map01230	GAY54167.1	hypothetical protein CUMW_154590 [Citrus unshiu]	CYSD2_ARATH	Bifunctional L-3-cyanoalanine synthase/cysteine synthase D2 OS=Arabidopsis thaliana OX=3702 GN=CYSD2 PE=1 SV=1
Pda_00001070-RA	1.40846	up	0.0104938	0.707892	normal	0.263085	1.8077	up	0.000113883	GO:0003674;GO:0003824;GO:0003865;GO:0006629;GO:0006694;GO:0008150;GO:0008152;GO:0008202;GO:0008610;GO:0009058;GO:0009917;GO:0010268;GO:0010817;GO:0016128;GO:0016129;GO:0016131;GO:0016132;GO:0016229;GO:0016491;GO:0016627;GO:0016628;GO:0033765;GO:0042445;GO:0042446;GO:0042592;GO:0044238;GO:0048878;GO:0050213;GO:0055088;GO:0055114;GO:0065007;GO:0065008;GO:0071704;GO:1901360;GO:1901362;GO:1901576;GO:…	ko00140;ko00905;ko01100;ko01110;map00140;map00905;map01100;map01110	XP_006382738.1	steroid 5-alpha-reductase DET2 [Populus trichocarpa]	DET2_GOSHI	Steroid 5-alpha-reductase DET2 OS=Gossypium hirsutum OX=3635 GN=DET2 PE=1 SV=1
Pda_00001117-RA	1.0058	up	0.00931357	0.861837	normal	0.0157639	1.74886	up	3.68e-09	--	--	TKS13227.1	hypothetical protein D5086_0000055400 [Populus alba]	GLYT3_ARATH	Probable glycosyltransferase At5g03795 OS=Arabidopsis thaliana OX=3702 GN=At5g03795 PE=3 SV=2
Pda_00001118-RA	0.89486	normal	2.87e-14	0.63309	normal	3.86e-09	1.71125	up	3.63e-60	--	--	TKS13228.1	hypothetical protein D5086_0000055410 [Populus alba]	TAUE4_ARATH	Sulfite exporter TauE/SafE family protein 4 OS=Arabidopsis thaliana OX=3702 GN=At2g36630 PE=2 SV=1
Pda_00001122-RA	2.71864	up	1.94e-07	1.25282	up	0.0834044	2.63027	up	3.4e-07	--	--	XP_024458270.1	46 kDa FK506-binding nuclear protein isoform X1 [Populus trichocarpa]	--	--
Pda_00001126-RA	0.201985	normal	0.80623	0.159849	normal	0.724281	1.43803	up	1.18e-08	GO:0005575;GO:0005623;GO:0005886;GO:0008150;GO:0009832;GO:0009834;GO:0009987;GO:0016020;GO:0042546;GO:0044085;GO:0044464;GO:0071554;GO:0071669;GO:0071840;GO:0071944	--	XP_006381329.1	leucine-rich repeat receptor-like protein kinase PXC1 [Populus trichocarpa]	PXC1_ARATH	Leucine-rich repeat receptor-like protein kinase PXC1 OS=Arabidopsis thaliana OX=3702 GN=PXC1 PE=1 SV=1
Pda_00001136-RA	0.979911	normal	0.00275228	0.893901	normal	0.00147557	1.7229	up	2.23e-14	--	ko00100;ko01100;ko01110;ko01130;map00100;map01100;map01110;map01130	TKS13242.1	delta(14)-sterol reductase [Populus alba]	ERG24_ARATH	Delta(14)-sterol reductase OS=Arabidopsis thaliana OX=3702 GN=FK PE=1 SV=2
Pda_00001150-RA	0.471516	normal	0.106866	1.0004	up	1.83e-07	0.152559	normal	0.585128	GO:0001678;GO:0003674;GO:0003824;GO:0003844;GO:0005575;GO:0005622;GO:0005623;GO:0005737;GO:0005975;GO:0005976;GO:0005982;GO:0006073;GO:0008150;GO:0008152;GO:0009058;GO:0009059;GO:0009314;GO:0009416;GO:0009507;GO:0009532;GO:0009536;GO:0009570;GO:0009628;GO:0009743;GO:0009744;GO:0009746;GO:0009749;GO:0009750;GO:0009987;GO:0010021;GO:0010033;GO:0016740;GO:0016757;GO:0016758;GO:0019725;GO:0033500;GO:…	ko00500;ko01100;ko01110;map00500;map01100;map01110	XP_011018899.1	PREDICTED: 1 4-alpha-glucan-branching enzyme 2-2 chloroplastic/amyloplastic [Populus euphratica]	GLGB2_ARATH	1,4-alpha-glucan-branching enzyme 2-2, chloroplastic/amyloplastic OS=Arabidopsis thaliana OX=3702 GN=SBE2.2 PE=1 SV=1
Pda_00001155-RA	1.42317	up	0.00529347	0.808515	normal	0.149054	1.70097	up	7.18e-05	GO:0005575;GO:0005622;GO:0005623;GO:0005634;GO:0043226;GO:0043227;GO:0043229;GO:0043231;GO:0044424;GO:0044464	--	TKS13255.1	uncharacterized protein D5086_0000055680 [Populus alba]	--	--
Pda_00001160-RA	0	0	0	1.50968	up	0.0498952	3.05662	up	1.11e-09	GO:0001708;GO:0003002;GO:0003674;GO:0003676;GO:0003677;GO:0003700;GO:0005488;GO:0005575;GO:0005622;GO:0005623;GO:0005634;GO:0006355;GO:0007275;GO:0007389;GO:0008104;GO:0008150;GO:0008356;GO:0009605;GO:0009606;GO:0009628;GO:0009629;GO:0009630;GO:0009889;GO:0009956;GO:0009987;GO:0010468;GO:0010556;GO:0019219;GO:0019222;GO:0030154;GO:0031323;GO:0031326;GO:0032501;GO:0032502;GO:0032507;GO:0033036;GO:…	--	TKS13259.1	hypothetical protein D5086_0000055720 [Populus alba]	SCR_PEA	Protein SCARECROW OS=Pisum sativum OX=3888 GN=SCR PE=2 SV=1
Pda_00001167-RA	0.504322	normal	0.126658	1.25272	up	5.59e-09	0.936067	normal	1.18e-05	--	--	TKS13266.1	hypothetical protein D5086_0000055790 [Populus alba]	LOR8_ARATH	Protein LURP-one-related 8 OS=Arabidopsis thaliana OX=3702 GN=At2g38640 PE=2 SV=1
Pda_00001173-RA	-0.751042	normal	0.294415	0.0657955	normal	0.921577	-1.57586	down	0.007428	--	--	TKS13271.1	uncharacterized protein D5086_0000055840 [Populus alba]	--	--
Pda_00001183-RA	1.1662	up	0.0882168	0.560842	normal	0.428929	1.16307	up	0.0290364	--	--	TKS13281.1	uncharacterized protein D5086_0000055940 [Populus alba]	--	--
Pda_00001189-RA	-0.575863	normal	0.362217	-1.29379	down	0.00204991	-2.71748	down	6.02e-13	--	--	TKS13287.1	hypothetical protein D5086_0000056000 [Populus alba]	PPA1_SOLLC	Acid phosphatase 1 OS=Solanum lycopersicum OX=4081 GN=APS1 PE=2 SV=1
Pda_00001190-RA	-0.308483	normal	0.0962619	-0.170577	normal	0.266944	-1.00086	down	2.78e-13	GO:0000502;GO:0003674;GO:0003735;GO:0005198;GO:0005575;GO:0005622;GO:0005623;GO:0005737;GO:0005773;GO:0005774;GO:0005829;GO:0005839;GO:0005840;GO:0005844;GO:0008150;GO:0010035;GO:0010038;GO:0010043;GO:0016020;GO:0019773;GO:0022626;GO:0031090;GO:0032991;GO:0042221;GO:0042788;GO:0043226;GO:0043227;GO:0043228;GO:0043229;GO:0043231;GO:0043232;GO:0044422;GO:0044424;GO:0044437;GO:0044444;GO:0044445;GO:…	ko03050;map03050	TKS13288.1	Proteasome subunit alpha type 6-1 family protein [Populus alba]	PSA6_TOBAC	Proteasome subunit alpha type-6 OS=Nicotiana tabacum OX=4097 GN=PAA1 PE=2 SV=1
Pda_00001202-RA	-0.308906	normal	0.187119	-0.418139	normal	0.0113761	-1.10364	down	6.14e-13	GO:0003674;GO:0003824;GO:0004791;GO:0005575;GO:0005622;GO:0005623;GO:0005634;GO:0005737;GO:0005829;GO:0005886;GO:0006950;GO:0006979;GO:0007154;GO:0008150;GO:0008152;GO:0009536;GO:0009636;GO:0009987;GO:0015035;GO:0015036;GO:0016020;GO:0016209;GO:0016491;GO:0016651;GO:0016667;GO:0016668;GO:0016671;GO:0019725;GO:0033554;GO:0034599;GO:0042221;GO:0042592;GO:0043226;GO:0043227;GO:0043229;GO:0043231;GO:…	ko04621;ko05418;map04621;map05418	XP_011018978.1	PREDICTED: thioredoxin H-type-like [Populus euphratica]	TRXH_POPJC	Thioredoxin H-type OS=Populus jackii OX=640484 PE=1 SV=1
Pda_00001203-RA	-0.217191	normal	0.526761	-0.140131	normal	0.645469	-1.31798	down	1.09e-11	GO:0000003;GO:0001558;GO:0003674;GO:0003824;GO:0004672;GO:0005575;GO:0005618;GO:0005623;GO:0005886;GO:0005911;GO:0006464;GO:0006468;GO:0006793;GO:0006796;GO:0006807;GO:0006950;GO:0006952;GO:0007275;GO:0008150;GO:0008152;GO:0009506;GO:0009605;GO:0009607;GO:0009620;GO:0009719;GO:0009723;GO:0009725;GO:0009741;GO:0009787;GO:0009788;GO:0009791;GO:0009856;GO:0009966;GO:0009968;GO:0009987;GO:0010033;GO:…	--	XP_011016728.1	PREDICTED: receptor-like protein kinase FERONIA [Populus euphratica]	FERON_ARATH	Receptor-like protein kinase FERONIA OS=Arabidopsis thaliana OX=3702 GN=FER PE=1 SV=1
Pda_00001204-RA	0.969073	normal	0.00322385	1.28852	up	1.19e-06	0.219981	normal	0.530472	GO:0000272;GO:0003674;GO:0003824;GO:0004553;GO:0004567;GO:0005975;GO:0005976;GO:0007275;GO:0008150;GO:0008152;GO:0009056;GO:0009057;GO:0009791;GO:0009845;GO:0009987;GO:0010412;GO:0015923;GO:0016052;GO:0016787;GO:0016798;GO:0016985;GO:0016998;GO:0032501;GO:0032502;GO:0043170;GO:0044036;GO:0044237;GO:0044238;GO:0044247;GO:0044248;GO:0044260;GO:0044262;GO:0044264;GO:0044275;GO:0046355;GO:0048856;GO:…	ko00051;map00051	PNT30963.2	hypothetical protein POPTR_006G109900 [Populus trichocarpa]	MAN6_ARATH	Mannan endo-1,4-beta-mannosidase 6 OS=Arabidopsis thaliana OX=3702 GN=MAN6 PE=2 SV=1
Pda_00001206-RA	-0.421893	normal	0.00169552	-1.39153	down	2.01e-61	-1.08179	down	5.03e-44	GO:0003674;GO:0003824;GO:0004672;GO:0004674;GO:0005575;GO:0005622;GO:0005623;GO:0005634;GO:0005737;GO:0006417;GO:0006464;GO:0006468;GO:0006793;GO:0006796;GO:0006807;GO:0006950;GO:0006970;GO:0007154;GO:0007165;GO:0008150;GO:0008152;GO:0008285;GO:0009266;GO:0009408;GO:0009409;GO:0009628;GO:0009651;GO:0009889;GO:0009891;GO:0009893;GO:0009987;GO:0010468;GO:0010556;GO:0010557;GO:0010604;GO:0010608;GO:…	ko01521;ko01522;ko04012;ko04066;ko04140;ko04150;ko04151;ko04152;ko04211;ko04212;ko04213;ko04350;ko04371;ko04666;ko04714;ko04910;ko04931;ko05165;ko05200;ko05205;ko05210;ko05212;ko05221;ko05224;ko05225;ko05226;ko05231;map01521;map01522;map04012;map04066;map04140;map04150;map04151;map04152;map04211;map04212;map04213;map04350;map04371;map04666;map04714;map04910;map04931;map05165;map05200;map05205;map…	TKS13296.1	Serine/threonine-protein kinase AtPK19 [Populus alba]	KPK2_ARATH	Serine/threonine-protein kinase AtPK2/AtPK19 OS=Arabidopsis thaliana OX=3702 GN=ATPK2 PE=1 SV=2
Pda_00001211-RA	-0.527652	normal	0.00713831	-0.621606	normal	0.000237514	-1.78828	down	2.01e-27	GO:0001101;GO:0002218;GO:0002252;GO:0002253;GO:0002376;GO:0002682;GO:0002684;GO:0003674;GO:0003700;GO:0006355;GO:0006950;GO:0006952;GO:0006955;GO:0007154;GO:0007165;GO:0008150;GO:0009605;GO:0009607;GO:0009617;GO:0009620;GO:0009627;GO:0009682;GO:0009719;GO:0009725;GO:0009751;GO:0009753;GO:0009755;GO:0009814;GO:0009862;GO:0009863;GO:0009864;GO:0009867;GO:0009889;GO:0009890;GO:0009892;GO:0009987;GO:…	--	TKS13301.1	hypothetical protein D5086_0000056140 [Populus alba]	WRK70_SOLLC	WRKY DNA-binding transcription factor 70 OS=Solanum lycopersicum OX=4081 GN=WRKY70 PE=2 SV=1
Pda_00001222-RA	-1.1365	down	0.000206021	-0.838305	normal	0.0079857	-0.407673	normal	0.163264	GO:0001558;GO:0005575;GO:0005622;GO:0005623;GO:0005634;GO:0005730;GO:0005856;GO:0006355;GO:0008150;GO:0009889;GO:0009890;GO:0009892;GO:0010468;GO:0010556;GO:0010558;GO:0010605;GO:0010629;GO:0019219;GO:0019222;GO:0022603;GO:0022604;GO:0031323;GO:0031324;GO:0031326;GO:0031327;GO:0031974;GO:0031981;GO:0040008;GO:0043226;GO:0043227;GO:0043228;GO:0043229;GO:0043231;GO:0043232;GO:0043233;GO:0044422;GO:…	--	TKS13311.1	ovate family protein [Populus alba]	OFP2_ARATH	Transcription repressor OFP2 OS=Arabidopsis thaliana OX=3702 GN=OFP2 PE=1 SV=1
Pda_00001228-RA	7.39107	up	4.08e-07	6.40813	up	2.1e-05	0	0	0	--	ko00940;ko01100;ko01110;map00940;map01100;map01110	AHL39144.1	class III peroxidase [Populus trichocarpa]	PER1_ARAHY	Cationic peroxidase 1 OS=Arachis hypogaea OX=3818 GN=PNC1 PE=1 SV=2
Pda_00001234-RA	-0.906425	normal	5.15e-06	-1.74758	down	5.92e-25	-1.7869	down	4.27e-21	GO:0003674;GO:0003824;GO:0005488;GO:0005515;GO:0005575;GO:0005622;GO:0005623;GO:0005737;GO:0005739;GO:0007154;GO:0008144;GO:0008150;GO:0008453;GO:0008483;GO:0009605;GO:0009987;GO:0009991;GO:0016740;GO:0016769;GO:0019842;GO:0030170;GO:0031667;GO:0031668;GO:0031669;GO:0036094;GO:0042802;GO:0043167;GO:0043168;GO:0043226;GO:0043227;GO:0043229;GO:0043231;GO:0043562;GO:0044424;GO:0044444;GO:0044464;GO:…	ko00250;ko00260;ko00270;ko00280;ko01100;ko01110;map00250;map00260;map00270;map00280;map01100;map01110	TKS13319.1	alanine--glyoxylate aminotransferase family protein [Populus alba]	AGT23_ARATH	Alanine--glyoxylate aminotransferase 2 homolog 3, mitochondrial OS=Arabidopsis thaliana OX=3702 GN=At3g08860 PE=2 SV=1
Pda_00001245-RA	-1.9604	down	0.00196644	-1.9211	down	0.00128117	-3.30935	down	4.69e-07	--	--	XP_002308240.1	short-chain dehydrogenase reductase 2a [Populus trichocarpa]	SDR2A_ARATH	Short-chain dehydrogenase reductase 2a OS=Arabidopsis thaliana OX=3702 GN=SDR2a PE=3 SV=1
Pda_00001248-RA	-1.65392	down	0.105526	1.29786	up	0.0609478	-4.10364	down	4.43e-05	--	--	TKS13328.1	uncharacterized protein D5086_0000056410 [Populus alba]	--	--
Pda_00001249-RA	-2.35055	down	0.00286072	0.546982	normal	0.509049	-4.15403	down	4.21e-06	--	--	TKS13328.1	uncharacterized protein D5086_0000056410 [Populus alba]	--	--
Pda_00001253-RA	-0.504973	normal	0.666847	-1.70451	down	0.0242094	-1.74903	down	0.0123149	--	--	XP_002309165.2	probable protein phosphatase 2C 65 [Populus trichocarpa]	P2C65_ARATH	Probable protein phosphatase 2C 65 OS=Arabidopsis thaliana OX=3702 GN=At5g01700 PE=2 SV=1
Pda_00001260-RA	-0.730134	normal	0.129501	-1.77331	down	2.8e-08	-2.24821	down	4.16e-12	GO:0001067;GO:0001101;GO:0003674;GO:0003676;GO:0003677;GO:0003700;GO:0005488;GO:0005575;GO:0005622;GO:0005623;GO:0005634;GO:0006355;GO:0006950;GO:0006970;GO:0008150;GO:0009266;GO:0009408;GO:0009414;GO:0009415;GO:0009628;GO:0009651;GO:0009889;GO:0009891;GO:0009893;GO:0009987;GO:0010035;GO:0010468;GO:0010556;GO:0010557;GO:0010604;GO:0010628;GO:0019219;GO:0019222;GO:0031323;GO:0031325;GO:0031326;GO:…	--	XP_024459148.1	uncharacterized protein LOC7468071 isoform X1 [Populus trichocarpa]	DRE2E_ARATH	Dehydration-responsive element-binding protein 2E OS=Arabidopsis thaliana OX=3702 GN=DREB2E PE=2 SV=1
Pda_00001261-RA	0.997693	normal	0.150071	0.855576	normal	0.186809	1.17019	up	0.148788	GO:0001101;GO:0003674;GO:0004857;GO:0004864;GO:0005488;GO:0005515;GO:0005575;GO:0005622;GO:0005623;GO:0005634;GO:0005737;GO:0007154;GO:0007165;GO:0008150;GO:0008289;GO:0009719;GO:0009725;GO:0009737;GO:0009738;GO:0009755;GO:0009892;GO:0009987;GO:0010033;GO:0010427;GO:0010563;GO:0010605;GO:0010921;GO:0010923;GO:0019208;GO:0019212;GO:0019220;GO:0019222;GO:0019840;GO:0019888;GO:0023052;GO:0030234;GO:…	ko04016;ko04075;map04016;map04075	XP_002308236.2	abscisic acid receptor PYL4 [Populus trichocarpa]	PYL4_ARATH	Abscisic acid receptor PYL4 OS=Arabidopsis thaliana OX=3702 GN=PYL4 PE=1 SV=1
Pda_00001263-RA	-0.617432	normal	0.235948	-0.447369	normal	0.336497	-1.27714	down	0.000724037	GO:0000003;GO:0000041;GO:0000302;GO:0003006;GO:0003674;GO:0005488;GO:0005506;GO:0005515;GO:0005575;GO:0005622;GO:0005623;GO:0005737;GO:0005739;GO:0006810;GO:0006811;GO:0006812;GO:0006826;GO:0006873;GO:0006875;GO:0006879;GO:0006880;GO:0006950;GO:0006979;GO:0007275;GO:0008150;GO:0008152;GO:0009266;GO:0009409;GO:0009507;GO:0009532;GO:0009534;GO:0009535;GO:0009536;GO:0009570;GO:0009579;GO:0009605;GO:…	ko04216;ko04217;ko04978;map04216;map04217;map04978	TKS13342.1	ferritin precursor family protein [Populus alba]	FRI_MALBX	Ferritin, chloroplastic OS=Malus baccata var. xiaojinensis OX=141206 PE=3 SV=1
Pda_00001270-RA	-0.413153	normal	0.453223	1.04069	up	0.00215861	-1.50313	down	2.35e-05	GO:0005575;GO:0005623;GO:0005886;GO:0016020;GO:0044464;GO:0071944	ko04010;ko04064;ko04620;ko04621;ko04624;ko04722;ko05133;ko05140;ko05142;ko05145;ko05152;ko05162;ko05164;map04010;map04064;map04620;map04621;map04624;map04722;map05133;map05140;map05142;map05145;map05152;map05162;map05164	XP_002308233.3	probable L-type lectin-domain containing receptor kinase VI.1 [Populus trichocarpa]	LRK61_ARATH	Probable L-type lectin-domain containing receptor kinase VI.1 OS=Arabidopsis thaliana OX=3702 GN=LECRK61 PE=2 SV=1
Pda_00001272-RA	2.11612	up	0.00390576	2.26705	up	0.000526525	2.15594	up	0.000968866	--	ko04612;map04612	TKS13348.1	hypothetical protein D5086_0000056610 [Populus alba]	GILT_BOVIN	Gamma-interferon-inducible lysosomal thiol reductase OS=Bos taurus OX=9913 GN=IFI30 PE=2 SV=1
Pda_00001274-RA	-0.529254	normal	0.00976073	-0.634427	normal	0.000630017	-1.21754	down	5.74e-13	GO:0003674;GO:0005215;GO:0005575;GO:0005623;GO:0005886;GO:0005911;GO:0006810;GO:0006811;GO:0006812;GO:0008150;GO:0008324;GO:0008519;GO:0009506;GO:0009605;GO:0009607;GO:0009624;GO:0015075;GO:0015291;GO:0015398;GO:0015696;GO:0016020;GO:0022804;GO:0022857;GO:0030054;GO:0034220;GO:0043207;GO:0044464;GO:0050896;GO:0051179;GO:0051234;GO:0051704;GO:0051707;GO:0055044;GO:0055085;GO:0071705;GO:0071944;GO:…	--	TKS13350.1	ammonium transporter 2-like [Populus alba]	AMT2_ARATH	Ammonium transporter 2 OS=Arabidopsis thaliana OX=3702 GN=AMT2 PE=1 SV=2
Pda_00001277-RA	0.144331	normal	0.85276	1.18686	up	0.000321639	-0.576298	normal	0.172767	GO:0001666;GO:0003674;GO:0003824;GO:0005575;GO:0005622;GO:0005623;GO:0005737;GO:0005829;GO:0006950;GO:0008150;GO:0009628;GO:0016020;GO:0016829;GO:0016830;GO:0016831;GO:0034059;GO:0036293;GO:0044424;GO:0044444;GO:0044464;GO:0050896;GO:0070482	ko00010;ko01100;ko01110;ko01130;map00010;map01100;map01110;map01130	GAY32048.1	hypothetical protein CUMW_000290 [Citrus unshiu]	PDC2_ARATH	Pyruvate decarboxylase 2 OS=Arabidopsis thaliana OX=3702 GN=PDC2 PE=2 SV=1
Pda_00001278-RA	-1.4347	down	0.171054	-0.527481	normal	0.561791	-0.187819	normal	0.817909	GO:0000060;GO:0000082;GO:0000226;GO:0000278;GO:0003674;GO:0005488;GO:0005515;GO:0005575;GO:0005622;GO:0005623;GO:0005634;GO:0005737;GO:0006403;GO:0006405;GO:0006508;GO:0006511;GO:0006606;GO:0006807;GO:0006810;GO:0006886;GO:0006913;GO:0006996;GO:0007010;GO:0007017;GO:0007049;GO:0007051;GO:0008104;GO:0008150;GO:0008152;GO:0008536;GO:0009056;GO:0009057;GO:0009987;GO:0015031;GO:0015833;GO:0015931;GO:…	ko05166;ko05203;map05166;map05203	XP_011019236.1	PREDICTED: ran-binding protein 1 homolog b-like partial [Populus euphratica]	RBP1C_ARATH	Ran-binding protein 1 homolog c OS=Arabidopsis thaliana OX=3702 GN=RANBP1C PE=2 SV=1
Pda_00001281-RA	0.639941	normal	0.00783684	0.500902	normal	0.0351051	1.15297	up	1.45e-10	GO:0000003;GO:0001101;GO:0003006;GO:0003674;GO:0005488;GO:0005515;GO:0005575;GO:0005622;GO:0005623;GO:0005634;GO:0005737;GO:0005739;GO:0005740;GO:0005741;GO:0005829;GO:0007275;GO:0008150;GO:0009719;GO:0009725;GO:0009737;GO:0009790;GO:0009791;GO:0009793;GO:0010033;GO:0010154;GO:0016020;GO:0016021;GO:0019867;GO:0019899;GO:0019900;GO:0019901;GO:0022414;GO:0031090;GO:0031224;GO:0031300;GO:0031301;GO:…	ko00230;ko01100;ko01110;ko01130;map00230;map01100;map01110;map01130	APA20253.1	putative myoadenylate deaminase [Populus tomentosa]	AMPD_ARATH	AMP deaminase OS=Arabidopsis thaliana OX=3702 GN=AMPD PE=1 SV=2
Pda_00001292-RA	-0.258682	normal	0.674711	-1.08542	down	5.04e-05	-2.2888	down	1.61e-14	GO:0000981;GO:0003674;GO:0003700;GO:0005575;GO:0005622;GO:0005623;GO:0005634;GO:0005654;GO:0005730;GO:0006355;GO:0006357;GO:0008150;GO:0009889;GO:0010468;GO:0010556;GO:0016592;GO:0019219;GO:0019222;GO:0031323;GO:0031326;GO:0031974;GO:0031981;GO:0032991;GO:0043226;GO:0043227;GO:0043228;GO:0043229;GO:0043231;GO:0043232;GO:0043233;GO:0044422;GO:0044424;GO:0044428;GO:0044446;GO:0044451;GO:0044464;GO:…	--	TKS13359.1	trihelix transcription factor GT-3b-like [Populus alba]	TGT3B_ARATH	Trihelix transcription factor GT-3b OS=Arabidopsis thaliana OX=3702 GN=GT-3B PE=1 SV=1
Pda_00001294-RA	2.82401	up	0.000696696	0	0	0	0	0	0	GO:0003674;GO:0003824;GO:0005575;GO:0005622;GO:0005623;GO:0005737;GO:0005829;GO:0008150;GO:0009966;GO:0010646;GO:0016787;GO:0016810;GO:0023051;GO:0044424;GO:0044444;GO:0044464;GO:0048583;GO:0050789;GO:0050794;GO:0065007;GO:0120091;GO:2000022	--	TKS13361.1	hypothetical protein D5086_0000056740 [Populus alba]	DIOX5_ARATH	Probable 2-oxoglutarate-dependent dioxygenase At5g05600 OS=Arabidopsis thaliana OX=3702 GN=At5g05600 PE=2 SV=1
Pda_00001295-RA	1.90436	up	7.78e-15	-0.247485	normal	0.60068	-1.44501	down	0.00189475	GO:0003674;GO:0003824;GO:0005575;GO:0005622;GO:0005623;GO:0005737;GO:0005829;GO:0008150;GO:0009966;GO:0010646;GO:0016787;GO:0016810;GO:0023051;GO:0044424;GO:0044444;GO:0044464;GO:0048583;GO:0050789;GO:0050794;GO:0065007;GO:0120091;GO:2000022	--	TKS13362.1	hypothetical protein D5086_0000056750 [Populus alba]	DIOX4_ARATH	Probable 2-oxoglutarate-dependent dioxygenase ANS OS=Arabidopsis thaliana OX=3702 GN=ANS PE=2 SV=1
Pda_00001296-RA	-0.877857	normal	0.00470749	-1.43507	down	1.67e-05	-0.802853	normal	0.00293321	GO:0003674;GO:0003700;GO:0005575;GO:0005622;GO:0005623;GO:0005634;GO:0006355;GO:0008150;GO:0009888;GO:0009889;GO:0009891;GO:0009893;GO:0010087;GO:0010088;GO:0010089;GO:0010468;GO:0010556;GO:0010557;GO:0010604;GO:0010628;GO:0019219;GO:0019222;GO:0031323;GO:0031325;GO:0031326;GO:0031328;GO:0032502;GO:0043226;GO:0043227;GO:0043229;GO:0043231;GO:0044424;GO:0044464;GO:0045893;GO:0045935;GO:0048518;GO:…	--	XP_002308222.2	myb family transcription factor PHL7 [Populus trichocarpa]	PHL5_ARATH	Myb family transcription factor PHL5 OS=Arabidopsis thaliana OX=3702 GN=PHL5 PE=2 SV=1
Pda_00001300-RA	0.740422	normal	0.0319608	0.799335	normal	0.00265683	1.5961	up	4.15e-12	GO:0005575;GO:0005622;GO:0005623;GO:0005737;GO:0006950;GO:0008150;GO:0009266;GO:0009409;GO:0009507;GO:0009526;GO:0009534;GO:0009536;GO:0009579;GO:0009628;GO:0009941;GO:0031967;GO:0031975;GO:0031976;GO:0031984;GO:0043226;GO:0043227;GO:0043229;GO:0043231;GO:0044422;GO:0044424;GO:0044434;GO:0044435;GO:0044444;GO:0044446;GO:0044464;GO:0050896	--	XP_002309141.1	rhodanese-like domain-containing protein 10 [Populus trichocarpa]	STR10_ARATH	Rhodanese-like domain-containing protein 10 OS=Arabidopsis thaliana OX=3702 GN=STR10 PE=2 SV=1
Pda_00001305-RA	-0.326091	normal	0.357519	-0.405726	normal	0.185706	-1.04601	down	4.32e-05	--	--	XP_002309139.1	protein N-terminal and lysine N-methyltransferase EFM7 [Populus trichocarpa]	--	--
Pda_00001310-RA	0.1983	normal	0.383261	0.469188	normal	1.55e-06	1.41209	up	3.3e-62	--	ko00196;ko01100;map00196;map01100	XP_002309134.1	chlorophyll a-b binding protein CP29.2 chloroplastic [Populus trichocarpa]	CB4B_ARATH	Chlorophyll a-b binding protein CP29.2, chloroplastic OS=Arabidopsis thaliana OX=3702 GN=LHCB4.2 PE=1 SV=1
Pda_00001322-RA	-0.292653	normal	0.66028	-1.14353	down	0.0049212	0.323467	normal	0.427572	GO:0001736;GO:0001738;GO:0002009;GO:0003333;GO:0003674;GO:0005215;GO:0005342;GO:0005488;GO:0005575;GO:0005622;GO:0005623;GO:0005634;GO:0005737;GO:0005768;GO:0005794;GO:0005886;GO:0006355;GO:0006810;GO:0006811;GO:0006820;GO:0006865;GO:0007164;GO:0007275;GO:0008150;GO:0008509;GO:0008514;GO:0009605;GO:0009606;GO:0009607;GO:0009624;GO:0009628;GO:0009629;GO:0009630;GO:0009653;GO:0009791;GO:0009888;GO:…	ko04075;map04075	TKS13383.1	auxin resistant 1 family protein [Populus alba]	LAX2_MEDTR	Auxin transporter-like protein 2 OS=Medicago truncatula OX=3880 GN=LAX2 PE=2 SV=1
Pda_00001324-RA	0	0	0	0	0	0	2.29503	up	0.021842	--	--	TKS13385.1	plasma membrane intrinsic protein 1-1 [Populus alba]	PIP14_ARATH	Probable aquaporin PIP1-4 OS=Arabidopsis thaliana OX=3702 GN=PIP1.4 PE=1 SV=1
Pda_00001329-RA	-1.47137	down	0.00122503	-0.498838	normal	0.33571	-1.30906	down	0.00110397	GO:0000030;GO:0003674;GO:0003824;GO:0005575;GO:0005622;GO:0005623;GO:0005737;GO:0006082;GO:0006629;GO:0006643;GO:0006664;GO:0006790;GO:0006950;GO:0007154;GO:0008150;GO:0008152;GO:0008194;GO:0008610;GO:0009058;GO:0009247;GO:0009267;GO:0009507;GO:0009526;GO:0009536;GO:0009605;GO:0009941;GO:0009987;GO:0009991;GO:0016036;GO:0016740;GO:0016757;GO:0016758;GO:0031667;GO:0031668;GO:0031669;GO:0031967;GO:…	ko00561;ko01100;map00561;map01100	TKS13388.1	hypothetical protein D5086_0000057010 [Populus alba]	SQD2_ARATH	Sulfoquinovosyl transferase SQD2 OS=Arabidopsis thaliana OX=3702 GN=SQD2 PE=1 SV=1
Pda_00001330-RA	1.38282	up	0.446194	3.10225	up	0.0135867	1.74829	up	0.166155	GO:0000902;GO:0000904;GO:0005575;GO:0005622;GO:0005623;GO:0005737;GO:0008150;GO:0008152;GO:0009058;GO:0009059;GO:0009653;GO:0009888;GO:0009987;GO:0010026;GO:0010090;GO:0010143;GO:0016043;GO:0030154;GO:0032502;GO:0032989;GO:0043170;GO:0044424;GO:0044464;GO:0048468;GO:0048856;GO:0048869;GO:0051179;GO:0071704;GO:0071840;GO:0090558;GO:0090626;GO:1901576	--	TKS13389.1	transferase family protein [Populus alba]	DCR_ARATH	BAHD acyltransferase DCR OS=Arabidopsis thaliana OX=3702 GN=DCR PE=2 SV=1
Pda_00001335-RA	5.90564	up	0.000616834	5.98994	up	4.62e-05	5.26301	up	0.000899196	GO:0003674;GO:0003824;GO:0006725;GO:0008150;GO:0008152;GO:0009058;GO:0009698;GO:0009699;GO:0009808;GO:0009809;GO:0009832;GO:0009834;GO:0009987;GO:0016491;GO:0016722;GO:0019438;GO:0019748;GO:0042546;GO:0044085;GO:0044237;GO:0044249;GO:0044550;GO:0055114;GO:0071554;GO:0071669;GO:0071704;GO:0071840;GO:1901360;GO:1901362;GO:1901576	--	XP_002308208.3	laccase-4 [Populus trichocarpa]	LAC4_ARATH	Laccase-4 OS=Arabidopsis thaliana OX=3702 GN=IRX12 PE=2 SV=2
Pda_00001349-RA	-0.151478	normal	0.638084	-0.0160832	normal	0.958215	-1.15938	down	1.63e-10	GO:0000166;GO:0001664;GO:0001882;GO:0001883;GO:0003674;GO:0003824;GO:0003924;GO:0005102;GO:0005488;GO:0005515;GO:0005525;GO:0005575;GO:0005622;GO:0005623;GO:0005634;GO:0005834;GO:0005886;GO:0006950;GO:0006952;GO:0007154;GO:0007165;GO:0007186;GO:0007187;GO:0007188;GO:0008150;GO:0009605;GO:0009607;GO:0009617;GO:0009898;GO:0009987;GO:0016020;GO:0016462;GO:0016787;GO:0016817;GO:0016818;GO:0017076;GO:…	ko04015;ko04022;ko04024;ko04062;ko04071;ko04261;ko04360;ko04371;ko04540;ko04611;ko04670;ko04713;ko04723;ko04724;ko04725;ko04726;ko04727;ko04728;ko04730;ko04914;ko04915;ko04916;ko04921;ko04923;ko04924;ko04926;ko04934;ko04971;ko05012;ko05030;ko05032;ko05034;ko05133;ko05142;ko05145;ko05200;map04015;map04022;map04024;map04062;map04071;map04261;map04360;map04371;map04540;map04611;map04670;map04713;map…	TKS05305.1	extra-large guanine nucleotide-binding protein 1-like isoform X1 [Populus alba]	XLG1_ARATH	Extra-large guanine nucleotide-binding protein 1 OS=Arabidopsis thaliana OX=3702 GN=XLG1 PE=1 SV=2
Pda_00001350-RA	0	0	0	1.33726	up	0.0431135	1.04166	up	0.150074	--	--	PNT20733.1	hypothetical protein POPTR_009G109300 [Populus trichocarpa]	--	--
Pda_00001372-RA	2.5555	up	3.4e-24	1.60394	up	9.56e-11	-0.363127	normal	0.323065	--	--	TKS05289.1	hypothetical protein D5086_0000133860 [Populus alba]	SABP2_TOBAC	Salicylic acid-binding protein 2 OS=Nicotiana tabacum OX=4097 GN=SABP2 PE=1 SV=1
Pda_00001373-RA	-1.59483	down	0.0178893	-1.18688	down	0.0724397	-0.900399	normal	0.0823486	--	--	PNT20698.1	hypothetical protein POPTR_009G107100 [Populus trichocarpa]	--	--
Pda_00001404-RA	-0.776391	normal	0.428308	-0.111506	normal	0.897622	-1.16044	down	0.094128	--	--	TKS05261.1	hypothetical protein D5086_0000133580 [Populus alba]	CXE5_ARATH	Probable carboxylesterase 5 OS=Arabidopsis thaliana OX=3702 GN=CXE5 PE=2 SV=1
Pda_00001408-RA	-0.694713	normal	0.000635684	-1.14805	down	1.54e-10	-0.422994	normal	0.0220578	GO:0000079;GO:0001673;GO:0001932;GO:0001933;GO:0003674;GO:0004857;GO:0004860;GO:0004861;GO:0005575;GO:0005622;GO:0005623;GO:0005634;GO:0006469;GO:0008150;GO:0009892;GO:0010563;GO:0010605;GO:0016538;GO:0019207;GO:0019210;GO:0019220;GO:0019222;GO:0019887;GO:0030234;GO:0030291;GO:0031323;GO:0031324;GO:0031399;GO:0031400;GO:0032268;GO:0032269;GO:0033673;GO:0042325;GO:0042326;GO:0043073;GO:0043086;GO:…	--	ABK94864.1	unknown [Populus trichocarpa]	KRP7_ARATH	Cyclin-dependent kinase inhibitor 7 OS=Arabidopsis thaliana OX=3702 GN=KRP7 PE=1 SV=2
Pda_00001423-RA	0.250668	normal	0.869277	2.52287	up	5.17e-13	-2.67189	down	0.00158338	GO:0003674;GO:0003700;GO:0006355;GO:0006950;GO:0006952;GO:0008150;GO:0009605;GO:0009607;GO:0009620;GO:0009888;GO:0009889;GO:0009987;GO:0010033;GO:0010087;GO:0010200;GO:0010243;GO:0010468;GO:0010556;GO:0019219;GO:0019222;GO:0031323;GO:0031326;GO:0032502;GO:0042221;GO:0042493;GO:0043207;GO:0048856;GO:0050789;GO:0050794;GO:0050832;GO:0050896;GO:0051171;GO:0051252;GO:0051301;GO:0051704;GO:0051707;GO:…	--	XP_002313851.2	ethylene-responsive transcription factor ERF109 [Populus trichocarpa]	EF109_ARATH	Ethylene-responsive transcription factor ERF109 OS=Arabidopsis thaliana OX=3702 GN=ERF109 PE=1 SV=1
Pda_00001425-RA	-1.14937	down	0.413594	0.199564	normal	0.874321	-0.504301	normal	0.624446	GO:0003674;GO:0003824;GO:0004497;GO:0006629;GO:0006694;GO:0007275;GO:0008150;GO:0008152;GO:0008202;GO:0008610;GO:0009058;GO:0010268;GO:0010295;GO:0010817;GO:0016125;GO:0016128;GO:0016129;GO:0016131;GO:0016132;GO:0016491;GO:0016705;GO:0016709;GO:0032501;GO:0032502;GO:0042445;GO:0042446;GO:0042592;GO:0044238;GO:0048856;GO:0048878;GO:0055088;GO:0055114;GO:0065007;GO:0065008;GO:0071704;GO:1901360;GO:…	ko00906;map00906	XP_002313853.2	abscisic acid 8'-hydroxylase 4 isoform X1 [Populus trichocarpa]	ABAH4_ARATH	Abscisic acid 8'-hydroxylase 4 OS=Arabidopsis thaliana OX=3702 GN=CYP707A4 PE=2 SV=2
Pda_00001439-RA	0.683551	normal	0.122993	0.571915	normal	0.140261	1.09833	up	0.000363318	--	--	XP_006379197.1	probable receptor-like protein kinase At1g49730 isoform X2 [Populus trichocarpa]	Y1497_ARATH	Probable receptor-like protein kinase At1g49730 OS=Arabidopsis thaliana OX=3702 GN=At1g49730 PE=2 SV=1
Pda_00001442-RA	0.51161	normal	0.0777817	1.12922	up	3.59e-10	1.57801	up	1.97e-19	GO:0002376;GO:0003674;GO:0003824;GO:0004842;GO:0006464;GO:0006807;GO:0006950;GO:0006952;GO:0006955;GO:0008150;GO:0008152;GO:0009605;GO:0009607;GO:0009814;GO:0009987;GO:0010033;GO:0010200;GO:0010243;GO:0016567;GO:0016740;GO:0019538;GO:0019787;GO:0032446;GO:0036211;GO:0042221;GO:0042493;GO:0043170;GO:0043207;GO:0043412;GO:0044237;GO:0044238;GO:0044260;GO:0044267;GO:0045087;GO:0050896;GO:0051704;GO:…	--	TKS05232.1	U-box domain-containing protein 26-like isoform X1 [Populus alba]	PUB26_ARATH	U-box domain-containing protein 26 OS=Arabidopsis thaliana OX=3702 GN=PUB26 PE=2 SV=1
Pda_00001447-RA	-0.276622	normal	0.47458	0.109192	normal	0.764761	-1.20916	down	2.33e-07	--	--	Q43095.1	RecName: Full=Caffeoyl-CoA O-methyltransferase; AltName: Full=Trans-caffeoyl-CoA 3-O-methyltransferase; Short=CCoAMT; Short=CCoAOMT	CAMT_POPTM	Caffeoyl-CoA O-methyltransferase OS=Populus tremuloides OX=3693 PE=2 SV=1
Pda_00001452-RA	-0.908211	normal	0.117486	-0.902221	normal	0.0818579	-2.50636	down	7.39e-09	GO:0005575;GO:0005622;GO:0005623;GO:0005737;GO:0008150;GO:0009507;GO:0009532;GO:0009536;GO:0009570;GO:0009987;GO:0019725;GO:0042592;GO:0043226;GO:0043227;GO:0043229;GO:0043231;GO:0044422;GO:0044424;GO:0044434;GO:0044435;GO:0044444;GO:0044446;GO:0044464;GO:0045454;GO:0050789;GO:0050794;GO:0065007;GO:0065008	--	XP_024464075.1	CBS domain-containing protein CBSX2 chloroplastic [Populus trichocarpa]	CBSX2_ARATH	CBS domain-containing protein CBSX2, chloroplastic OS=Arabidopsis thaliana OX=3702 GN=CBSX2 PE=1 SV=1
Pda_00001454-RA	-0.514437	normal	0.399779	-1.11271	down	0.00315384	-2.31981	down	1.14e-10	GO:0003674;GO:0003824;GO:0005575;GO:0005622;GO:0005623;GO:0005737;GO:0005829;GO:0008150;GO:0008152;GO:0008194;GO:0009058;GO:0009605;GO:0009607;GO:0009812;GO:0009813;GO:0016740;GO:0016757;GO:0016758;GO:0035251;GO:0042440;GO:0043207;GO:0043226;GO:0043227;GO:0043229;GO:0043231;GO:0044424;GO:0044444;GO:0044464;GO:0046148;GO:0046527;GO:0047893;GO:0050896;GO:0051552;GO:0051553;GO:0051554;GO:0051555;GO:…	ko01110;map01110	TXG64268.1	hypothetical protein EZV62_011262 [Acer yangbiense]	SCGT_TOBAC	Scopoletin glucosyltransferase OS=Nicotiana tabacum OX=4097 GN=TOGT1 PE=1 SV=1
Pda_00001455-RA	0.897154	normal	0.252913	0.108801	normal	0.913364	1.63068	up	0.00023803	--	--	TKS05221.1	protein IRX15-LIKE-like [Populus alba]	IX15L_ARATH	Protein IRX15-LIKE OS=Arabidopsis thaliana OX=3702 GN=IRX15-L PE=2 SV=1
Pda_00001457-RA	3.11408	up	6.09e-17	2.34393	up	3.25e-11	1.81023	up	1.72e-07	--	--	KAA3482429.1	leucine-rich repeat family protein [Gossypium australe]	Y4744_ARATH	Uncharacterized protein At4g06744 OS=Arabidopsis thaliana OX=3702 GN=At4g06744 PE=2 SV=1
Pda_00001461-RA	-1.13492	down	0.145607	-1.18073	down	0.0561693	-3.32724	down	3e-07	GO:0003674;GO:0003824;GO:0005575;GO:0005622;GO:0005623;GO:0005737;GO:0005829;GO:0008150;GO:0008152;GO:0008194;GO:0009058;GO:0009605;GO:0009607;GO:0009812;GO:0009813;GO:0016740;GO:0016757;GO:0016758;GO:0035251;GO:0042440;GO:0043207;GO:0043226;GO:0043227;GO:0043229;GO:0043231;GO:0044424;GO:0044444;GO:0044464;GO:0046148;GO:0046527;GO:0047893;GO:0050896;GO:0051552;GO:0051553;GO:0051554;GO:0051555;GO:…	ko01110;map01110	TKS05217.1	UDP-glucoronosyl/UDP-glucosyl transferase family protein [Populus alba]	SCGT_TOBAC	Scopoletin glucosyltransferase OS=Nicotiana tabacum OX=4097 GN=TOGT1 PE=1 SV=1
Pda_00001462-RA	3.07723	up	3.96e-11	2.90326	up	2.71e-15	2.28632	up	1.27e-08	--	--	KAA3482429.1	leucine-rich repeat family protein [Gossypium australe]	Y4744_ARATH	Uncharacterized protein At4g06744 OS=Arabidopsis thaliana OX=3702 GN=At4g06744 PE=2 SV=1
Pda_00001467-RA	3.07687	up	0.00161827	2.55123	up	0.00760857	0	0	0	--	--	TKS05215.1	uncharacterized protein D5086_0000133120 [Populus alba]	--	--
Pda_00001468-RA	0	0	0	4.09315	up	0.000427523	0	0	0	--	--	TKS05215.1	uncharacterized protein D5086_0000133120 [Populus alba]	PLRX4_ARATH	Pollen-specific leucine-rich repeat extensin-like protein 4 OS=Arabidopsis thaliana OX=3702 GN=PEX4 PE=2 SV=1
Pda_00001471-RA	2.46631	up	0.00177142	2.08863	up	0.0201645	1.72717	up	0.0309658	--	--	XP_024464822.1	uncharacterized protein At4g06744-like [Populus trichocarpa]	PLRX4_ARATH	Pollen-specific leucine-rich repeat extensin-like protein 4 OS=Arabidopsis thaliana OX=3702 GN=PEX4 PE=2 SV=1
Pda_00001474-RA	0.194939	normal	0.326076	-0.14602	normal	0.257125	-1.09971	down	1.94e-23	GO:0000323;GO:0000932;GO:0003674;GO:0003824;GO:0004175;GO:0004197;GO:0004842;GO:0005575;GO:0005576;GO:0005615;GO:0005622;GO:0005623;GO:0005634;GO:0005737;GO:0005764;GO:0005773;GO:0005829;GO:0005911;GO:0006464;GO:0006508;GO:0006511;GO:0006807;GO:0006950;GO:0006952;GO:0007275;GO:0008150;GO:0008152;GO:0008233;GO:0008234;GO:0009056;GO:0009057;GO:0009506;GO:0009507;GO:0009536;GO:0009555;GO:0009605;GO:…	ko04140;ko04142;ko04145;ko04210;ko04612;ko05205;ko05323;ko05418;map04140;map04142;map04145;map04210;map04612;map05205;map05323;map05418	TKS05212.1	hypothetical protein D5086_0000133090 [Populus alba]	RD21A_ARATH	Cysteine proteinase RD21A OS=Arabidopsis thaliana OX=3702 GN=RD21A PE=1 SV=1
Pda_00001477-RA	0.499713	normal	0.671242	0.366497	normal	0.700497	1.27813	up	0.0248496	GO:0000003;GO:0000082;GO:0000278;GO:0003006;GO:0005575;GO:0005622;GO:0005623;GO:0005634;GO:0007049;GO:0007275;GO:0008150;GO:0009719;GO:0009725;GO:0009735;GO:0009743;GO:0009744;GO:0009791;GO:0009888;GO:0009987;GO:0010033;GO:0010154;GO:0010374;GO:0010440;GO:0010444;GO:0022402;GO:0022414;GO:0030154;GO:0032501;GO:0032502;GO:0034285;GO:0042221;GO:0043226;GO:0043227;GO:0043229;GO:0043231;GO:0044424;GO:…	ko04075;map04075	TKS05209.1	cyclin D3 family protein [Populus alba]	CCD31_ARATH	Cyclin-D3-1 OS=Arabidopsis thaliana OX=3702 GN=CYCD3-1 PE=1 SV=3
Pda_00001492-RA	-0.982651	normal	0.0136019	-2.33169	down	4.86e-11	-0.701028	normal	0.0643609	--	--	TKS05193.1	hypothetical protein D5086_0000132900 [Populus alba]	MYB73_ARATH	Transcription factor MYB73 OS=Arabidopsis thaliana OX=3702 GN=MYB73 PE=1 SV=1
Pda_00001502-RA	-1.26775	down	0.0139864	-1.0487	down	0.0248712	-0.561583	normal	0.174551	--	ko00040;ko00053;ko00140;ko00830;ko00860;ko00980;ko00982;ko00983;ko01100;ko01110;ko05204;map00040;map00053;map00140;map00830;map00860;map00980;map00982;map00983;map01100;map01110;map05204	KAA3482441.1	limonoid UDP-glucosyltransferase-like [Gossypium australe]	GGT_QUERO	Gallate 1-beta-glucosyltransferase OS=Quercus robur OX=38942 GN=UGT84A13 PE=1 SV=1
Pda_00001503-RA	-2.03156	down	4.74e-05	-0.856821	normal	0.0620898	-1.27937	down	0.00125224	GO:0003674;GO:0003824;GO:0005575;GO:0005622;GO:0005623;GO:0005737;GO:0006725;GO:0008150;GO:0008152;GO:0008194;GO:0009058;GO:0009314;GO:0009411;GO:0009416;GO:0009628;GO:0009698;GO:0009718;GO:0009801;GO:0009812;GO:0009813;GO:0009987;GO:0010224;GO:0016740;GO:0016757;GO:0016758;GO:0019748;GO:0035251;GO:0042440;GO:0043226;GO:0043227;GO:0043229;GO:0043231;GO:0044237;GO:0044424;GO:0044464;GO:0046148;GO:…	ko00040;ko00053;ko00140;ko00830;ko00860;ko00940;ko00980;ko00982;ko00983;ko01100;ko01110;ko05204;map00040;map00053;map00140;map00830;map00860;map00940;map00980;map00982;map00983;map01100;map01110;map05204	AII32448.1	hydroxycinnamate glycosyltransferase [Populus fremontii x Populus angustifolia]	GGT_QUERO	Gallate 1-beta-glucosyltransferase OS=Quercus robur OX=38942 GN=UGT84A13 PE=1 SV=1
Pda_00001511-RA	0.413182	normal	0.277618	1.21267	up	1.36e-08	-0.359968	normal	0.237856	--	--	XP_011001233.1	PREDICTED: uncharacterized protein LOC105108579 [Populus euphratica]	BSP_BOSSE	Basic secretory protease (Fragments) OS=Boswellia serrata OX=613112 PE=1 SV=1
Pda_00001515-RA	0.419155	normal	0.643491	1.51335	up	0.000356607	0.0931932	normal	0.895556	--	--	XP_002313151.2	uncharacterized protein LOC7457563 [Populus trichocarpa]	--	--
Pda_00001519-RA	-3.14699	down	3.7e-07	-1.64118	down	0.00137352	0.766757	normal	0.0989083	--	--	TKS05177.1	hypothetical protein D5086_0000132740 [Populus alba]	--	--
Pda_00001520-RA	0.455319	normal	0.526761	0.945882	normal	0.0192048	1.7799	up	1.99e-08	--	--	TKS05176.1	hypothetical protein D5086_0000132730 [Populus alba]	--	--
Pda_00001525-RA	-0.17285	normal	0.766698	-1.17756	down	0.000153714	0.584233	normal	0.0333483	GO:0003674;GO:0003700;GO:0005575;GO:0005622;GO:0005623;GO:0005634;GO:0006355;GO:0007275;GO:0008150;GO:0009314;GO:0009416;GO:0009628;GO:0009639;GO:0009640;GO:0009787;GO:0009788;GO:0009791;GO:0009889;GO:0009966;GO:0009968;GO:0010468;GO:0010556;GO:0010646;GO:0010648;GO:0019219;GO:0019222;GO:0023051;GO:0023057;GO:0031323;GO:0031326;GO:0032501;GO:0032502;GO:0043226;GO:0043227;GO:0043229;GO:0043231;GO:…	--	TKS05172.1	hypothetical protein D5086_0000132690 [Populus alba]	ZFP7_ARATH	Zinc finger protein 7 OS=Arabidopsis thaliana OX=3702 GN=ZFP7 PE=1 SV=1
Pda_00001529-RA	1.02102	up	3.58e-06	0.254701	normal	0.279714	-0.024538	normal	0.920899	GO:0008150;GO:0009314;GO:0009416;GO:0009628;GO:0009719;GO:0009725;GO:0009733;GO:0010033;GO:0042221;GO:0050896	ko04075;map04075	XP_024464929.1	probable indole-3-acetic acid-amido synthetase GH3.1 [Populus trichocarpa]	GH31_ARATH	Probable indole-3-acetic acid-amido synthetase GH3.1 OS=Arabidopsis thaliana OX=3702 GN=GH3.1 PE=2 SV=1
Pda_00001532-RA	0	0	0	0	0	0	1.11894	up	0.342685	--	--	TKS05165.1	hypothetical protein D5086_0000132620 [Populus alba]	SNAK1_SOLTU	Snakin-1 OS=Solanum tuberosum OX=4113 GN=SN1 PE=1 SV=1
Pda_00001534-RA	1.38106	up	0.0920315	-0.0406036	normal	0.975332	1.81019	up	0.00597939	--	--	XP_002313161.2	uncharacterized protein LOC7469614 [Populus trichocarpa]	--	--
Pda_00001535-RA	1.37867	up	0.0442393	0.865978	normal	0.240667	1.29134	up	0.0231697	--	--	TKS05162.1	arabinogalactan protein 9 [Populus alba]	--	--
Pda_00001542-RA	-0.734324	normal	0.0299052	-0.209151	normal	0.588654	-1.61772	down	3.14e-08	--	--	XP_002313894.2	probable protein phosphatase 2C 63 [Populus trichocarpa]	P2C63_ARATH	Probable protein phosphatase 2C 63 OS=Arabidopsis thaliana OX=3702 GN=At4g33920 PE=2 SV=1
Pda_00001550-RA	-0.345399	normal	0.177477	-0.283236	normal	0.186039	-1.22026	down	5.32e-12	--	--	TKS05152.1	hypothetical protein D5086_0000132490 [Populus alba]	LRR2_ARATH	Leucine-rich repeat protein 2 OS=Arabidopsis thaliana OX=3702 GN=LRR2 PE=2 SV=1
Pda_00001561-RA	0.074577	normal	0.957892	0.0852019	normal	0.923376	1.15931	up	0.022917	--	--	TKS05143.1	hypothetical protein D5086_0000132400 [Populus alba]	LBD38_ARATH	LOB domain-containing protein 38 OS=Arabidopsis thaliana OX=3702 GN=LBD38 PE=1 SV=1
Pda_00001562-RA	0.688747	normal	0.00309232	-0.072663	normal	0.840369	1.74817	up	1.3e-22	GO:0005575;GO:0005623;GO:0008150;GO:0009605;GO:0009606;GO:0009628;GO:0009629;GO:0009630;GO:0009958;GO:0044464;GO:0050896;GO:0071944	--	TKS05142.1	phototropic-responsive NPH3 family protein [Populus alba]	NPY2_ARATH	BTB/POZ domain-containing protein NPY2 OS=Arabidopsis thaliana OX=3702 GN=NPY2 PE=2 SV=1
Pda_00001563-RA	-0.771987	normal	0.000248654	0.130109	normal	0.610703	-1.324	down	1.15e-15	GO:0000003;GO:0001067;GO:0001101;GO:0003006;GO:0003674;GO:0003676;GO:0003677;GO:0003700;GO:0005488;GO:0005575;GO:0005622;GO:0005623;GO:0005634;GO:0006355;GO:0006950;GO:0006970;GO:0006972;GO:0007275;GO:0008150;GO:0009414;GO:0009415;GO:0009628;GO:0009651;GO:0009719;GO:0009725;GO:0009737;GO:0009790;GO:0009791;GO:0009793;GO:0009889;GO:0009890;GO:0009892;GO:0010033;GO:0010035;GO:0010154;GO:0010200;GO:…	--	TKS05141.1	zinc finger protein ZAT10 [Populus alba]	AZF2_ARATH	Zinc finger protein AZF2 OS=Arabidopsis thaliana OX=3702 GN=AZF2 PE=2 SV=1
Pda_00001590-RA	-0.151578	normal	0.651385	-0.158698	normal	0.522513	-1.08537	down	1.87e-09	--	--	--	--	--	--
Pda_00001599-RA	-0.809995	normal	0.0112536	-0.865656	normal	0.000842232	-1.78936	down	7.87e-14	GO:0002230;GO:0002682;GO:0002697;GO:0002831;GO:0002833;GO:0003674;GO:0003824;GO:0005575;GO:0005622;GO:0005623;GO:0005634;GO:0005737;GO:0007568;GO:0008150;GO:0016787;GO:0016788;GO:0031347;GO:0031349;GO:0032101;GO:0032103;GO:0032502;GO:0043226;GO:0043227;GO:0043229;GO:0043231;GO:0043900;GO:0043902;GO:0044424;GO:0044464;GO:0048518;GO:0048583;GO:0048584;GO:0048831;GO:0050688;GO:0050691;GO:0050789;GO:…	--	TKS05115.1	hypothetical protein D5086_0000132120 [Populus alba]	SG101_ARATH	Senescence-associated carboxylesterase 101 OS=Arabidopsis thaliana OX=3702 GN=SAG101 PE=1 SV=1
Pda_00001600-RA	2.54683	up	4.7e-06	1.86465	up	0.000163724	-0.514149	normal	0.583113	--	--	PNT20358.1	hypothetical protein POPTR_009G085900 [Populus trichocarpa]	--	--
Pda_00001603-RA	-0.42445	normal	0.108216	-0.24877	normal	0.320413	-1.49656	down	1.1e-14	--	--	XP_002313922.3	phytosulfokines [Populus trichocarpa]	PSK3_ARATH	Phytosulfokines 3 OS=Arabidopsis thaliana OX=3702 GN=PSK3 PE=2 SV=2
Pda_00001607-RA	0.511699	normal	0.0259685	0.653878	normal	1.33e-05	1.40753	up	1.13e-25	--	--	XP_006433709.2	tubulin alpha chain [Citrus clementina]	TBA_PRUDU	Tubulin alpha chain OS=Prunus dulcis OX=3755 GN=TUBA PE=2 SV=1
Pda_00001610-RA	-1.131	down	0.00168755	-0.257222	normal	0.521507	-0.57501	normal	0.0729946	--	--	TKS05104.1	uncharacterized protein D5086_0000132010 [Populus alba]	--	--
Pda_00001611-RA	0.410648	normal	0.35303	0.450501	normal	0.198992	1.03127	up	0.000128977	GO:0005575;GO:0005622;GO:0005623;GO:0005737;GO:0009507;GO:0009536;GO:0043226;GO:0043227;GO:0043229;GO:0043231;GO:0044424;GO:0044444;GO:0044464	ko00010;ko00230;ko00620;ko01100;ko01110;ko01120;ko01130;ko01200;ko01230;ko04922;ko04930;ko05165;ko05203;ko05230;map00010;map00230;map00620;map01100;map01110;map01120;map01130;map01200;map01230;map04922;map04930;map05165;map05203;map05230	TKS05103.1	pyruvate kinase isozyme A chloroplastic-like [Populus alba]	KPYA_RICCO	Pyruvate kinase isozyme A, chloroplastic OS=Ricinus communis OX=3988 PE=1 SV=1
Pda_00001612-RA	-1.14042	down	0.228332	-0.810593	normal	0.296763	-0.726981	normal	0.281379	GO:0000003;GO:0003006;GO:0003674;GO:0003824;GO:0005575;GO:0005622;GO:0005623;GO:0005634;GO:0005737;GO:0006793;GO:0006796;GO:0006950;GO:0007275;GO:0008150;GO:0008152;GO:0009611;GO:0009791;GO:0009987;GO:0010154;GO:0010214;GO:0016301;GO:0016310;GO:0016740;GO:0016772;GO:0016773;GO:0022414;GO:0032501;GO:0032502;GO:0043226;GO:0043227;GO:0043229;GO:0043231;GO:0044237;GO:0044424;GO:0044464;GO:0047325;GO:…	ko00562;ko01100;ko04070;map00562;map01100;map04070	TKS05102.1	inositol-tetrakisphosphate 1-kinase 2-like isoform X1 [Populus alba]	ITPK3_ORYSI	Inositol-tetrakisphosphate 1-kinase 3 OS=Oryza sativa subsp. indica OX=39946 GN=ITPK3 PE=3 SV=1
Pda_00001622-RA	-0.737569	normal	0.132235	0.356556	normal	0.489125	-4.35449	down	9.85e-35	--	ko04016;ko04075;ko04626;map04016;map04075;map04626	RYR35815.1	hypothetical protein Ahy_A10g050915 [Arachis hypogaea]	PR06_SOLLC	Pathogenesis-related leaf protein 6 OS=Solanum lycopersicum OX=4081 GN=PR1B1 PE=1 SV=2
Pda_00001630-RA	-0.109579	normal	0.714555	-0.291937	normal	0.0169583	-1.43965	down	2.79e-32	--	--	XP_002313944.3	receptor-like protein kinase HAIKU2 [Populus trichocarpa]	RLK7_ARATH	Receptor-like protein kinase 7 OS=Arabidopsis thaliana OX=3702 GN=RLK7 PE=1 SV=1
Pda_00001655-RA	2.12437	up	0.00701814	1.65821	up	0.0260835	2.05499	up	0.0012584	--	--	PNT20215.1	hypothetical protein POPTR_009G079400 [Populus trichocarpa]	--	--
Pda_00001667-RA	-1.58494	down	0.00422995	0.100877	normal	0.901783	-2.93455	down	1.82e-08	GO:0000302;GO:0001101;GO:0003674;GO:0005488;GO:0005509;GO:0005575;GO:0005622;GO:0005623;GO:0005634;GO:0005737;GO:0005886;GO:0006950;GO:0006979;GO:0008150;GO:0009611;GO:0010035;GO:0010193;GO:0016020;GO:0042221;GO:0042493;GO:0043167;GO:0043169;GO:0043226;GO:0043227;GO:0043229;GO:0043231;GO:0044424;GO:0044464;GO:0046677;GO:0046872;GO:0050896;GO:0071944;GO:1901700	ko04626;map04626	TKS03090.1	hypothetical protein D5086_0000150870 [Populus alba]	CML37_ARATH	Calcium-binding protein CML37 OS=Arabidopsis thaliana OX=3702 GN=CML37 PE=2 SV=1
Pda_00001670-RA	-0.351772	normal	0.0402436	0.172408	normal	0.258657	-1.32583	down	7.77e-32	GO:0002376;GO:0003674;GO:0003824;GO:0004672;GO:0004674;GO:0004675;GO:0004888;GO:0005488;GO:0005515;GO:0005575;GO:0005623;GO:0005886;GO:0006464;GO:0006468;GO:0006793;GO:0006796;GO:0006807;GO:0006950;GO:0006952;GO:0006955;GO:0007154;GO:0007165;GO:0007166;GO:0007167;GO:0007178;GO:0008061;GO:0008144;GO:0008150;GO:0008152;GO:0009719;GO:0009987;GO:0010033;GO:0010200;GO:0010243;GO:0016020;GO:0016301;GO:…	--	XP_002307830.2	protein LYK5 [Populus trichocarpa]	LYK5_ARATH	Protein LYK5 OS=Arabidopsis thaliana OX=3702 GN=LYK5 PE=2 SV=1
Pda_00001671-RA	1.52989	up	3.52e-05	0.204307	normal	0.734488	1.69494	up	3.42e-08	--	--	XP_011041116.1	PREDICTED: protein MIZU-KUSSEI 1 [Populus euphratica]	MIZ1_ARATH	Protein MIZU-KUSSEI 1 OS=Arabidopsis thaliana OX=3702 GN=MIZ1 PE=1 SV=1
Pda_00001673-RA	-0.613207	normal	0.0979186	0.175704	normal	0.649567	-1.60385	down	1.67e-09	--	--	XP_002307010.1	uncharacterized protein LOC7479117 [Populus trichocarpa]	--	--
Pda_00001678-RA	0.125229	normal	0.824098	0.258653	normal	0.437291	1.04436	up	5.81e-07	GO:0003674;GO:0005488;GO:0005575;GO:0005622;GO:0005623;GO:0005737;GO:0006091;GO:0008150;GO:0008152;GO:0009314;GO:0009416;GO:0009507;GO:0009526;GO:0009532;GO:0009534;GO:0009535;GO:0009536;GO:0009570;GO:0009579;GO:0009628;GO:0009637;GO:0009639;GO:0009765;GO:0009768;GO:0009941;GO:0009987;GO:0010218;GO:0010287;GO:0015979;GO:0016020;GO:0016168;GO:0019684;GO:0031409;GO:0031967;GO:0031975;GO:0031976;GO:…	ko00196;map00196	TKS03101.1	chlorophyll A-B binding family protein [Populus alba]	CB7_ARATH	Chlorophyll a-b binding protein 7, chloroplastic OS=Arabidopsis thaliana OX=3702 GN=LHCB7 PE=2 SV=1
Pda_00001684-RA	-0.478526	normal	0.0602031	-0.131937	normal	0.574356	-1.13112	down	8.69e-12	GO:0003674;GO:0003700;GO:0005575;GO:0005622;GO:0005623;GO:0005634;GO:0005737;GO:0005783;GO:0005789;GO:0006355;GO:0006950;GO:0006986;GO:0007154;GO:0007165;GO:0008150;GO:0009889;GO:0009987;GO:0010033;GO:0010200;GO:0010243;GO:0010468;GO:0010556;GO:0012505;GO:0016020;GO:0019219;GO:0019222;GO:0023052;GO:0030968;GO:0031323;GO:0031326;GO:0031984;GO:0033554;GO:0034620;GO:0034976;GO:0035966;GO:0035967;GO:…	--	APR64353.1	bZIP transcription factor family protein [Populus tomentosa]	BZP60_ARATH	bZIP transcription factor 60 OS=Arabidopsis thaliana OX=3702 GN=BZIP60 PE=1 SV=1
Pda_00001693-RA	0.155569	normal	0.889973	0.573816	normal	0.276376	1.7514	up	3.1e-05	GO:0003674;GO:0003824;GO:0004420;GO:0005575;GO:0005622;GO:0005623;GO:0005737;GO:0005777;GO:0005778;GO:0005783;GO:0005789;GO:0006629;GO:0006694;GO:0006720;GO:0008150;GO:0008152;GO:0008202;GO:0008299;GO:0008610;GO:0009058;GO:0009987;GO:0012505;GO:0016020;GO:0016125;GO:0016126;GO:0016491;GO:0016614;GO:0016616;GO:0031090;GO:0031903;GO:0031984;GO:0042175;GO:0042579;GO:0043226;GO:0043227;GO:0043229;GO:…	ko00900;ko01100;ko01110;ko01130;ko04152;ko04976;map00900;map01100;map01110;map01130;map04152;map04976	TKS03114.1	3-hydroxy-3-methylglutaryl-coenzyme A reductase 1 [Populus alba]	HMDH1_HEVBR	3-hydroxy-3-methylglutaryl-coenzyme A reductase 1 OS=Hevea brasiliensis OX=3981 GN=HMGR1 PE=2 SV=1
Pda_00001696-RA	1.07778	up	0.0519248	1.4303	up	0.000346381	1.51453	up	6.86e-05	GO:0005575;GO:0005622;GO:0005623;GO:0005737;GO:0009507;GO:0009534;GO:0009535;GO:0009536;GO:0009579;GO:0016020;GO:0031976;GO:0031977;GO:0031984;GO:0034357;GO:0042651;GO:0043226;GO:0043227;GO:0043229;GO:0043231;GO:0044422;GO:0044424;GO:0044434;GO:0044435;GO:0044436;GO:0044444;GO:0044446;GO:0044464;GO:0055035	--	TKS03116.1	psbP domain-containing protein 3 chloroplastic isoform X1 [Populus alba]	PPD3_ARATH	PsbP domain-containing protein 3, chloroplastic OS=Arabidopsis thaliana OX=3702 GN=PPD3 PE=1 SV=2
Pda_00001702-RA	-0.854191	normal	0.218217	-0.242217	normal	0.753922	-1.7254	down	0.000594955	GO:0003674;GO:0003824;GO:0005215;GO:0005575;GO:0005623;GO:0005886;GO:0005887;GO:0006810;GO:0006811;GO:0006817;GO:0006820;GO:0008150;GO:0008509;GO:0015075;GO:0015103;GO:0015114;GO:0015318;GO:0015399;GO:0015405;GO:0015415;GO:0015698;GO:0016020;GO:0016021;GO:0016462;GO:0016787;GO:0016817;GO:0016818;GO:0016887;GO:0017111;GO:0022804;GO:0022857;GO:0031224;GO:0031226;GO:0034220;GO:0035435;GO:0042623;GO:…	--	TKS03119.1	putative inorganic phosphate transporter 1-9 [Populus alba]	PHT19_ARATH	Probable inorganic phosphate transporter 1-9 OS=Arabidopsis thaliana OX=3702 GN=PHT1-9 PE=2 SV=1
Pda_00001703-RA	6.42554	up	2.7e-19	6.14375	up	1.57e-20	4.73465	up	1.66e-10	--	--	TKS03120.1	xylem cysteine peptidase 2A [Populus alba]	XCP2_ARATH	Cysteine protease XCP2 OS=Arabidopsis thaliana OX=3702 GN=XCP2 PE=1 SV=2
Pda_00001719-RA	0.461284	normal	0.34663	1.20907	up	4.59e-05	1.67299	up	2.26e-09	--	--	TKS03134.1	glyceraldehyde-3-phosphate dehydrogenase family protein [Populus alba]	G3PB_PEA	Glyceraldehyde-3-phosphate dehydrogenase B, chloroplastic OS=Pisum sativum OX=3888 GN=GAPB PE=1 SV=2
Pda_00001726-RA	-0.311793	normal	0.329818	0.00796312	normal	0.982363	-1.44368	down	2.78e-10	--	--	TKS03139.1	uncharacterized protein D5086_0000151360 [Populus alba]	SEELE_DROME	Protein seele OS=Drosophila melanogaster OX=7227 GN=sel PE=1 SV=1
Pda_00001736-RA	-0.680964	normal	0.376224	-1.28105	down	0.0227231	0.764842	normal	0.0454647	--	--	XP_011041290.1	PREDICTED: uncharacterized protein LOC105137289 [Populus euphratica]	--	--
Pda_00001742-RA	1.22161	up	0.262119	1.53215	up	0.0204201	0	0	0	--	--	TKS03151.1	transport and Golgi organization 2-like [Populus alba]	--	--
Pda_00001744-RA	1.46701	up	4.23e-05	0.964866	normal	0.00719972	-0.368269	normal	0.403512	--	--	TKS03153.1	UPF0392 protein [Populus alba]	Y1720_ARATH	Glycosyltransferase family 92 protein At1g27200 OS=Arabidopsis thaliana OX=3702 GN=At1g27200 PE=2 SV=2
Pda_00001745-RA	-0.515438	normal	0.0620505	-0.505313	normal	0.0193592	-2.05785	down	2.01e-26	--	ko04626;map04626	KAE8057401.1	hypothetical protein FH972_014097 [Carpinus fangiana]	PBL21_ARATH	Probable serine/threonine-protein kinase PBL21 OS=Arabidopsis thaliana OX=3702 GN=PBL21 PE=1 SV=1
Pda_00001746-RA	0.281091	normal	0.698133	0.0479402	normal	0.937311	1.21772	up	3.6e-05	GO:0000323;GO:0003674;GO:0005488;GO:0005496;GO:0005575;GO:0005576;GO:0005622;GO:0005623;GO:0005634;GO:0005635;GO:0005737;GO:0005764;GO:0005773;GO:0005783;GO:0005886;GO:0005887;GO:0006082;GO:0006464;GO:0006486;GO:0006629;GO:0006807;GO:0006810;GO:0006869;GO:0007034;GO:0007041;GO:0008150;GO:0008152;GO:0008202;GO:0008206;GO:0008289;GO:0009058;GO:0009059;GO:0009100;GO:0009101;GO:0009987;GO:0010876;GO:…	ko04142;ko04979;map04142;map04979	TKS03155.1	patched family protein [Populus alba]	NPC1_PIG	NPC intracellular cholesterol transporter 1 OS=Sus scrofa OX=9823 GN=NPC1 PE=2 SV=1
Pda_00001751-RA	0.977733	normal	2.32e-08	0.444435	normal	0.0234316	1.97167	up	6.03e-41	GO:0000151;GO:0003674;GO:0005488;GO:0005515;GO:0005575;GO:0005622;GO:0005623;GO:0005737;GO:0006508;GO:0006511;GO:0006807;GO:0008150;GO:0008152;GO:0009056;GO:0009057;GO:0009987;GO:0010498;GO:0019005;GO:0019222;GO:0019538;GO:0019899;GO:0019941;GO:0030162;GO:0030163;GO:0031461;GO:0031625;GO:0032991;GO:0043161;GO:0043170;GO:0043632;GO:0044237;GO:0044238;GO:0044248;GO:0044257;GO:0044260;GO:0044265;GO:…	--	TKS03160.1	BTB/POZ domain-containing family protein [Populus alba]	Y2060_ARATH	BTB/POZ domain-containing protein At2g30600 OS=Arabidopsis thaliana OX=3702 GN=At2g30600/At2g30610 PE=2 SV=1
Pda_00001752-RA	0.636854	normal	0.000611193	0.120478	normal	0.556914	1.73756	up	1.95e-55	GO:0000151;GO:0003674;GO:0005488;GO:0005515;GO:0005575;GO:0005622;GO:0005623;GO:0005737;GO:0006508;GO:0006511;GO:0006807;GO:0008150;GO:0008152;GO:0009056;GO:0009057;GO:0009987;GO:0010498;GO:0019005;GO:0019222;GO:0019538;GO:0019899;GO:0019941;GO:0030162;GO:0030163;GO:0031461;GO:0031625;GO:0032991;GO:0043161;GO:0043170;GO:0043632;GO:0044237;GO:0044238;GO:0044248;GO:0044257;GO:0044260;GO:0044265;GO:…	--	XP_024457264.1	BTB/POZ domain-containing protein At2g30600 isoform X1 [Populus trichocarpa]	Y2060_ARATH	BTB/POZ domain-containing protein At2g30600 OS=Arabidopsis thaliana OX=3702 GN=At2g30600/At2g30610 PE=2 SV=1
Pda_00001753-RA	0.581924	normal	0.000932307	0.0331823	normal	0.905946	1.7716	up	9.91e-43	GO:0000151;GO:0003674;GO:0005488;GO:0005515;GO:0005575;GO:0005622;GO:0005623;GO:0005737;GO:0006508;GO:0006511;GO:0006807;GO:0008150;GO:0008152;GO:0009056;GO:0009057;GO:0009987;GO:0010498;GO:0019005;GO:0019222;GO:0019538;GO:0019899;GO:0019941;GO:0030162;GO:0030163;GO:0031461;GO:0031625;GO:0032991;GO:0043161;GO:0043170;GO:0043632;GO:0044237;GO:0044238;GO:0044248;GO:0044257;GO:0044260;GO:0044265;GO:…	--	TKS03160.1	BTB/POZ domain-containing family protein [Populus alba]	Y2060_ARATH	BTB/POZ domain-containing protein At2g30600 OS=Arabidopsis thaliana OX=3702 GN=At2g30600/At2g30610 PE=2 SV=1
Pda_00001758-RA	0.133678	normal	0.842571	-0.538807	normal	0.16656	-1.64463	down	1.61e-07	GO:0005575;GO:0005622;GO:0005623;GO:0005737;GO:0005777;GO:0042579;GO:0043226;GO:0043227;GO:0043229;GO:0043231;GO:0044424;GO:0044444;GO:0044464	--	XP_002307787.1	probable acyl-activating enzyme 1 peroxisomal [Populus trichocarpa]	AAE1_ARATH	Probable acyl-activating enzyme 1, peroxisomal OS=Arabidopsis thaliana OX=3702 GN=AAE1 PE=2 SV=1
Pda_00001759-RA	0.327807	normal	0.854987	0	0	0	1.05273	up	0.226252	--	ko00982;ko01120;map00982;map01120	TKS03166.1	hypothetical protein D5086_0000151630 [Populus alba]	FMO1_ARATH	Probable flavin-containing monooxygenase 1 OS=Arabidopsis thaliana OX=3702 GN=FMO1 PE=2 SV=1
Pda_00001767-RA	-0.876559	normal	0.247874	-1.34367	down	0.0234011	-0.173052	normal	0.782651	--	--	KAB5557758.1	hypothetical protein DKX38_008667 [Salix brachista]	--	--
Pda_00001768-RA	0.0272634	normal	0.95327	-1.02558	down	1.61e-08	1.28331	up	1.37e-16	--	--	TKS03173.1	hypothetical protein D5086_0000151700 [Populus alba]	--	--
Pda_00001770-RA	1.233	up	0.196359	0	0	0	1.65108	up	0.0110581	--	--	TKS03175.1	uncharacterized protein D5086_0000151720 [Populus alba]	--	--
Pda_00001773-RA	0.216769	normal	0.690304	1.06207	up	6.78e-07	0.523886	normal	0.038079	GO:0003674;GO:0003824;GO:0004176;GO:0006091;GO:0006508;GO:0006807;GO:0008150;GO:0008152;GO:0008233;GO:0008237;GO:0009056;GO:0009057;GO:0009314;GO:0009416;GO:0009628;GO:0009642;GO:0009644;GO:0009765;GO:0009892;GO:0009987;GO:0010109;GO:0010205;GO:0010206;GO:0010304;GO:0015979;GO:0016462;GO:0016787;GO:0016817;GO:0016818;GO:0016887;GO:0017111;GO:0019222;GO:0019538;GO:0019684;GO:0030091;GO:0030163;GO:…	--	AZQ19266.1	Cell division protein ftsH [Populus tomentosa]	FTSH_TOBAC	ATP-dependent zinc metalloprotease FTSH, chloroplastic OS=Nicotiana tabacum OX=4097 GN=FTSH PE=2 SV=2
Pda_00001793-RA	-0.697128	normal	0.0883837	-1.00176	down	0.0021142	-2.86302	down	2.85e-19	--	ko04614;map04614	XP_002307762.2	prolyl endopeptidase isoform X2 [Populus trichocarpa]	PPCE_HUMAN	Prolyl endopeptidase OS=Homo sapiens OX=9606 GN=PREP PE=1 SV=2
Pda_00001798-RA	0	0	0	0	0	0	1.77343	up	0.0202457	--	--	PNT38567.1	hypothetical protein POPTR_005G246900 [Populus trichocarpa]	--	--
Pda_00001799-RA	-0.740997	normal	0.000151954	-1.00488	down	9.65e-09	-0.19011	normal	0.302343	--	--	TKS03199.1	rho GTPase-activating protein gacY-like [Populus alba]	--	--
Pda_00001800-RA	0.0411832	normal	0.965208	0.514426	normal	0.224381	1.29411	up	8.06e-05	GO:0000741;GO:0003674;GO:0003676;GO:0003677;GO:0003700;GO:0005488;GO:0005575;GO:0005622;GO:0005623;GO:0005634;GO:0006355;GO:0006996;GO:0006997;GO:0007275;GO:0008150;GO:0009553;GO:0009559;GO:0009561;GO:0009889;GO:0009987;GO:0010197;GO:0010468;GO:0010556;GO:0016043;GO:0019219;GO:0019222;GO:0030154;GO:0031323;GO:0031326;GO:0032501;GO:0032502;GO:0043226;GO:0043227;GO:0043229;GO:0043231;GO:0044424;GO:…	--	TKS03200.1	hypothetical protein D5086_0000151970 [Populus alba]	HMGB9_ARATH	High mobility group B protein 9 OS=Arabidopsis thaliana OX=3702 GN=HMGB9 PE=1 SV=1
Pda_00001812-RA	1.19934	up	0.0988396	0.352542	normal	0.689196	-0.504546	normal	0.504069	GO:0005575;GO:0005623;GO:0005886;GO:0016020;GO:0044464;GO:0071944	--	PNT38548.2	hypothetical protein POPTR_005G245600 [Populus trichocarpa]	Y1607_ARATH	Uncharacterized protein At1g76070 OS=Arabidopsis thaliana OX=3702 GN=At1g76070 PE=1 SV=1
Pda_00001822-RA	0.225556	normal	0.899427	-0.798668	normal	0.495841	-1.94195	down	0.0648805	--	--	XP_002307748.2	NEP1-interacting protein-like 1 [Populus trichocarpa]	RN126_MOUSE	E3 ubiquitin-protein ligase RNF126 OS=Mus musculus OX=10090 GN=Rnf126 PE=1 SV=1
Pda_00001839-RA	0.193469	normal	0.565344	0.203647	normal	0.495267	1.00131	up	2.03e-12	GO:0002831;GO:0002832;GO:0003674;GO:0003824;GO:0004175;GO:0004252;GO:0005575;GO:0005576;GO:0005618;GO:0005623;GO:0006508;GO:0006807;GO:0008150;GO:0008152;GO:0008233;GO:0008236;GO:0010033;GO:0010037;GO:0016787;GO:0017171;GO:0019538;GO:0030312;GO:0031347;GO:0031348;GO:0032101;GO:0032102;GO:0042221;GO:0042493;GO:0043170;GO:0043900;GO:0043901;GO:0044238;GO:0044464;GO:0048046;GO:0048519;GO:0048580;GO:…	--	TKS03234.1	putative subtilisin precursor family protein [Populus alba]	CRSP_ARATH	CO(2)-response secreted protease OS=Arabidopsis thaliana OX=3702 GN=CRSP PE=2 SV=1
Pda_00001848-RA	-0.91963	normal	0.00054737	0.795815	normal	5.65e-08	-2.42835	down	1.31e-34	--	--	TKS03241.1	putative nuclease HARBI1 [Populus alba]	--	--
Pda_00001856-RA	0.675982	normal	0.00660477	0.806428	normal	0.000237094	1.26899	up	2.74e-10	GO:0002790;GO:0005575;GO:0005622;GO:0005623;GO:0005737;GO:0005783;GO:0005789;GO:0005794;GO:0006810;GO:0008104;GO:0008150;GO:0009306;GO:0009987;GO:0012505;GO:0015031;GO:0015833;GO:0016020;GO:0031224;GO:0031227;GO:0031984;GO:0032940;GO:0033036;GO:0042175;GO:0042886;GO:0043226;GO:0043227;GO:0043229;GO:0043231;GO:0044232;GO:0044422;GO:0044424;GO:0044425;GO:0044432;GO:0044444;GO:0044446;GO:0044464;GO:…	--	TKS03249.1	synaptotagmin-2-like isoform X1 [Populus alba]	SYT2_ARATH	Synaptotagmin-2 OS=Arabidopsis thaliana OX=3702 GN=SYT2 PE=2 SV=1
Pda_00001862-RA	-0.591766	normal	0.0163394	-0.506088	normal	0.018802	-1.93208	down	2.18e-25	GO:0001101;GO:0002790;GO:0003674;GO:0003824;GO:0005575;GO:0005576;GO:0005622;GO:0005623;GO:0005634;GO:0005737;GO:0005739;GO:0005773;GO:0005774;GO:0005783;GO:0005788;GO:0005886;GO:0005911;GO:0006810;GO:0006950;GO:0006970;GO:0008104;GO:0008150;GO:0009266;GO:0009306;GO:0009409;GO:0009414;GO:0009415;GO:0009506;GO:0009507;GO:0009536;GO:0009628;GO:0009651;GO:0009888;GO:0009934;GO:0009987;GO:0010035;GO:…	ko04141;ko04151;ko04626;ko04657;ko04915;ko04918;ko05200;ko05215;ko05418;map04141;map04151;map04626;map04657;map04915;map04918;map05200;map05215;map05418	AMM72795.1	HSP90 [Populus alba x Populus glandulosa]	ENPL_CATRO	Endoplasmin homolog OS=Catharanthus roseus OX=4058 GN=HSP90 PE=2 SV=1
Pda_00001866-RA	1.42075	up	0.00495861	1.36526	up	0.00188703	-0.237725	normal	0.751424	--	--	XP_024456221.1	thaumatin-like protein 1b [Populus trichocarpa]	PR5K_ARATH	PR5-like receptor kinase OS=Arabidopsis thaliana OX=3702 GN=PR5K PE=1 SV=1
Pda_00001868-RA	-0.382972	normal	0.0702134	-1.05637	down	4.04e-11	0.452572	normal	0.00328097	GO:0005575;GO:0005622;GO:0005623;GO:0005634;GO:0005737;GO:0009507;GO:0009536;GO:0043226;GO:0043227;GO:0043229;GO:0043231;GO:0044424;GO:0044444;GO:0044464	--	XP_002306936.1	chaperone protein dnaJ 11 chloroplastic [Populus trichocarpa]	DNJ11_ARATH	Chaperone protein dnaJ 11, chloroplastic OS=Arabidopsis thaliana OX=3702 GN=ATJ11 PE=1 SV=2
Pda_00001874-RA	2.95425	up	2.22e-07	3.47436	up	2.53e-14	0.531786	normal	0.574548	--	--	TKS03261.1	putative E3 ubiquitin-protein ligase LIN-1 isoform X2 [Populus alba]	LIN1_LOTJA	Putative E3 ubiquitin-protein ligase LIN-1 OS=Lotus japonicus OX=34305 GN=CERBERUS PE=2 SV=2
Pda_00001876-RA	1.49636	up	0.00611813	0.819921	normal	0.127312	2.47292	up	2.01e-11	GO:0000902;GO:0003674;GO:0005198;GO:0005200;GO:0005575;GO:0005618;GO:0005622;GO:0005623;GO:0005737;GO:0005773;GO:0005774;GO:0005856;GO:0005886;GO:0006996;GO:0007010;GO:0007017;GO:0008150;GO:0009314;GO:0009416;GO:0009507;GO:0009532;GO:0009536;GO:0009570;GO:0009628;GO:0009653;GO:0009826;GO:0009987;GO:0016020;GO:0016043;GO:0016049;GO:0030312;GO:0031090;GO:0032502;GO:0032989;GO:0032991;GO:0040007;GO:…	ko04145;ko04540;ko05130;map04145;map04540;map05130	TKS03263.1	hypothetical protein D5086_0000152600 [Populus alba]	TBB1_SOLTU	Tubulin beta-1 chain OS=Solanum tuberosum OX=4113 GN=TUBB1 PE=2 SV=1
Pda_00001884-RA	0.464763	normal	0.206987	1.47967	up	1.47e-11	2.0329	up	2.12e-21	GO:0005575;GO:0005622;GO:0005623;GO:0005737;GO:0009507;GO:0009534;GO:0009535;GO:0009536;GO:0009579;GO:0016020;GO:0031976;GO:0031984;GO:0034357;GO:0042651;GO:0043226;GO:0043227;GO:0043229;GO:0043231;GO:0044422;GO:0044424;GO:0044434;GO:0044435;GO:0044436;GO:0044444;GO:0044446;GO:0044464;GO:0055035	ko00196;ko01100;map00196;map01100	XP_002306927.1	chlorophyll a-b binding protein of LHCII type 1 [Populus trichocarpa]	CB23_SOYBN	Chlorophyll a-b binding protein 3, chloroplastic OS=Glycine max OX=3847 GN=CAB3 PE=3 SV=1
Pda_00001885-RA	0.737226	normal	0.00606444	1.51596	up	5.58e-16	2.12632	up	1.49e-29	GO:0005575;GO:0005622;GO:0005623;GO:0005737;GO:0009507;GO:0009534;GO:0009535;GO:0009536;GO:0009579;GO:0016020;GO:0031976;GO:0031984;GO:0034357;GO:0042651;GO:0043226;GO:0043227;GO:0043229;GO:0043231;GO:0044422;GO:0044424;GO:0044434;GO:0044435;GO:0044436;GO:0044444;GO:0044446;GO:0044464;GO:0055035	ko00196;ko01100;map00196;map01100	TKS03269.1	Chlorophyll a-b binding protein 2 [Populus alba]	CB23_SOYBN	Chlorophyll a-b binding protein 3, chloroplastic OS=Glycine max OX=3847 GN=CAB3 PE=3 SV=1
Pda_00001887-RA	0.634145	normal	0.0455791	-0.731936	normal	0.0127088	1.3852	up	3.16e-09	GO:0005575;GO:0005618;GO:0005623;GO:0030312;GO:0044464;GO:0071944	--	TKS03271.1	gibberellin-regulated protein 1-like [Populus alba]	GASA1_ARATH	Gibberellin-regulated protein 1 OS=Arabidopsis thaliana OX=3702 GN=GASA1 PE=2 SV=2
Pda_00001888-RA	-1.36075	down	4.19e-10	-1.69945	down	1.28e-26	-0.882085	normal	1.52e-08	GO:0000902;GO:0001101;GO:0005575;GO:0005576;GO:0005618;GO:0005623;GO:0008150;GO:0009505;GO:0009653;GO:0009719;GO:0009725;GO:0009737;GO:0009739;GO:0009741;GO:0009826;GO:0009987;GO:0010033;GO:0014070;GO:0016043;GO:0016049;GO:0030312;GO:0032502;GO:0032989;GO:0033993;GO:0040007;GO:0042221;GO:0044464;GO:0048589;GO:0048856;GO:0048869;GO:0050896;GO:0060560;GO:0071840;GO:0071944;GO:0097305;GO:1901700	--	TKS03272.1	GAST-like gene product family protein [Populus alba]	GASA1_ARATH	Gibberellin-regulated protein 1 OS=Arabidopsis thaliana OX=3702 GN=GASA1 PE=2 SV=2
Pda_00001893-RA	0.477443	normal	0.48952	0.526794	normal	0.313019	1.45647	up	2.57e-05	GO:0001678;GO:0003674;GO:0003824;GO:0004340;GO:0004396;GO:0005575;GO:0005622;GO:0005623;GO:0005737;GO:0005829;GO:0005975;GO:0006082;GO:0006090;GO:0006091;GO:0006096;GO:0006139;GO:0006163;GO:0006164;GO:0006165;GO:0006725;GO:0006732;GO:0006733;GO:0006753;GO:0006754;GO:0006757;GO:0006793;GO:0006796;GO:0006807;GO:0008150;GO:0008152;GO:0008865;GO:0009056;GO:0009058;GO:0009108;GO:0009117;GO:0009123;GO:…	ko00010;ko00051;ko00052;ko00500;ko00520;ko00521;ko00524;ko01100;ko01110;ko01120;ko01130;ko01200;ko04066;ko04910;ko04930;ko04973;ko05230;map00010;map00051;map00052;map00500;map00520;map00521;map00524;map01100;map01110;map01120;map01130;map01200;map04066;map04910;map04930;map04973;map05230	TKS03276.1	hexokinase-2 chloroplastic [Populus alba]	HXK2_TOBAC	Hexokinase-2, chloroplastic OS=Nicotiana tabacum OX=4097 GN=HXK2 PE=2 SV=1
Pda_00001896-RA	0.696594	normal	0.0362154	0.278273	normal	0.458581	1.41253	up	6.71e-10	--	--	TKS03279.1	hypothetical protein D5086_0000152760 [Populus alba]	--	--
Pda_00001898-RA	0.659865	normal	0.263682	0.619018	normal	0.189757	1.75266	up	8.83e-07	--	--	TKS03280.1	putative HVA22-like protein g [Populus alba]	HA22I_ARATH	HVA22-like protein i OS=Arabidopsis thaliana OX=3702 GN=HVA22I PE=2 SV=2
Pda_00001901-RA	-0.913461	normal	0.105367	-1.06695	down	0.0228397	-0.0378751	normal	0.944553	--	--	TKS03283.1	hypothetical protein D5086_0000152800 [Populus alba]	LOG7_ARATH	Cytokinin riboside 5'-monophosphate phosphoribohydrolase LOG7 OS=Arabidopsis thaliana OX=3702 GN=LOG7 PE=1 SV=2
Pda_00001904-RA	0.673256	normal	0.0203294	1.24565	up	1.59e-08	0.717311	normal	0.00524848	GO:0000103;GO:0003674;GO:0003824;GO:0004020;GO:0004779;GO:0004781;GO:0005575;GO:0005622;GO:0005623;GO:0005737;GO:0005829;GO:0006790;GO:0006793;GO:0006796;GO:0006950;GO:0007154;GO:0008150;GO:0008152;GO:0009267;GO:0009507;GO:0009532;GO:0009536;GO:0009570;GO:0009605;GO:0009970;GO:0009987;GO:0009991;GO:0016301;GO:0016310;GO:0016740;GO:0016772;GO:0016773;GO:0016779;GO:0031667;GO:0031668;GO:0031669;GO:…	ko00230;ko00261;ko00450;ko00920;ko01100;ko01120;ko01130;map00230;map00261;map00450;map00920;map01100;map01120;map01130	XP_002307709.2	ATP sulfurylase 2 [Populus trichocarpa]	APS2_ARATH	ATP sulfurylase 2 OS=Arabidopsis thaliana OX=3702 GN=APS2 PE=1 SV=1
Pda_00001911-RA	-1.01216	down	1.57e-25	-1.3619	down	4.05e-53	-2.71432	down	9.76e-168	GO:0000003;GO:0000578;GO:0001067;GO:0003002;GO:0003006;GO:0003674;GO:0003676;GO:0003677;GO:0003700;GO:0005488;GO:0005515;GO:0005575;GO:0005622;GO:0005623;GO:0005634;GO:0006355;GO:0007275;GO:0007389;GO:0008150;GO:0009719;GO:0009725;GO:0009733;GO:0009790;GO:0009791;GO:0009793;GO:0009798;GO:0009880;GO:0009888;GO:0009889;GO:0009908;GO:0009942;GO:0010033;GO:0010051;GO:0010154;GO:0010305;GO:0010468;GO:…	ko04075;map04075	APR63675.1	auxin response factor 5.2-like [Populus tomentosa]	ARFE_ARATH	Auxin response factor 5 OS=Arabidopsis thaliana OX=3702 GN=ARF5 PE=1 SV=3
Pda_00001923-RA	2.93835	up	3.01e-27	0.0966044	normal	0.875796	-2.73375	down	6.34e-07	--	--	KVI06519.1	protein of unknown function DUF1929 [Cynara cardunculus var. scolymus]	GLOX1_ARATH	Aldehyde oxidase GLOX1 OS=Arabidopsis thaliana OX=3702 GN=GLOX1 PE=2 SV=1
Pda_00001944-RA	0.591354	normal	0.00137747	0.576989	normal	0.000142034	1.49153	up	1.55e-26	GO:0000325;GO:0000902;GO:0003674;GO:0005215;GO:0005575;GO:0005622;GO:0005623;GO:0005737;GO:0005773;GO:0005774;GO:0005886;GO:0005887;GO:0005938;GO:0006521;GO:0006810;GO:0007154;GO:0007165;GO:0008150;GO:0009653;GO:0009705;GO:0009719;GO:0009725;GO:0009733;GO:0009734;GO:0009755;GO:0009826;GO:0009832;GO:0009834;GO:0009893;GO:0009914;GO:0009966;GO:0009987;GO:0010033;GO:0010315;GO:0010565;GO:0010646;GO:…	--	TKS03317.1	nodulin MtN21 family protein [Populus alba]	WAT1_ARATH	Protein WALLS ARE THIN 1 OS=Arabidopsis thaliana OX=3702 GN=WAT1 PE=1 SV=1
Pda_00001946-RA	-0.82378	normal	0.00653367	-0.499406	normal	0.103163	-1.11138	down	1.6e-05	GO:0003674;GO:0003824;GO:0003993;GO:0005575;GO:0005576;GO:0005618;GO:0005622;GO:0005623;GO:0005737;GO:0005829;GO:0006793;GO:0006796;GO:0006950;GO:0007154;GO:0008150;GO:0008152;GO:0009267;GO:0009505;GO:0009605;GO:0009987;GO:0009991;GO:0016036;GO:0016311;GO:0016787;GO:0016788;GO:0016791;GO:0030312;GO:0031667;GO:0031668;GO:0031669;GO:0033554;GO:0042578;GO:0042594;GO:0044237;GO:0044424;GO:0044444;GO:…	--	TKS03321.1	Iron(III)-zinc(II) purple acid phosphatase precursor family protein [Populus alba]	PPAF2_IPOBA	Purple acid phosphatase 2 OS=Ipomoea batatas OX=4120 GN=PAP2 PE=1 SV=1
Pda_00001956-RA	2.62133	up	9.66e-19	1.86143	up	3.65e-09	3.45525	up	1.14e-38	GO:0003674;GO:0003824;GO:0005575;GO:0005576;GO:0006725;GO:0006807;GO:0008150;GO:0008152;GO:0009056;GO:0009308;GO:0009690;GO:0009823;GO:0009987;GO:0010817;GO:0016491;GO:0016645;GO:0019139;GO:0034754;GO:0042445;GO:0042447;GO:0044237;GO:0046483;GO:0055114;GO:0065007;GO:0065008;GO:0071704;GO:1901564	ko00908;map00908	TKS03330.1	hypothetical protein D5086_0000153270 [Populus alba]	CKX5_ARATH	Cytokinin dehydrogenase 5 OS=Arabidopsis thaliana OX=3702 GN=CKX5 PE=2 SV=1
Pda_00001959-RA	2.86262	up	8.47e-05	1.901	up	0.0129006	2.793	up	2.1e-06	GO:0003674;GO:0003700;GO:0006355;GO:0008150;GO:0009889;GO:0010468;GO:0010556;GO:0019219;GO:0019222;GO:0031323;GO:0031326;GO:0050789;GO:0050794;GO:0051171;GO:0051252;GO:0060255;GO:0065007;GO:0080090;GO:0140110;GO:1903506;GO:2000112;GO:2001141	--	TKS03334.1	BEL1-like homeodomain protein 11 [Populus alba]	BLH11_ARATH	BEL1-like homeodomain protein 11 OS=Arabidopsis thaliana OX=3702 GN=BLH11 PE=2 SV=1
Pda_00001962-RA	-0.106764	normal	0.709698	-0.0782869	normal	0.677009	-1.00315	down	7.01e-15	--	--	XP_002307679.1	26S proteasome regulatory subunit S10B homolog B [Populus trichocarpa]	PS10B_ARATH	26S proteasome regulatory subunit S10B homolog B OS=Arabidopsis thaliana OX=3702 GN=RPT4B PE=1 SV=1
Pda_00001968-RA	2.06344	up	4.5e-08	1.81564	up	2.75e-07	0.987216	normal	0.0285886	GO:0003674;GO:0003824;GO:0005575;GO:0005622;GO:0005623;GO:0005737;GO:0006725;GO:0006807;GO:0008150;GO:0008152;GO:0008168;GO:0008171;GO:0008757;GO:0009058;GO:0009987;GO:0010817;GO:0016740;GO:0016741;GO:0017096;GO:0017144;GO:0018130;GO:0019438;GO:0030186;GO:0030187;GO:0032259;GO:0034641;GO:0034754;GO:0042430;GO:0042435;GO:0042445;GO:0042446;GO:0043603;GO:0043604;GO:0044237;GO:0044249;GO:0044271;GO:…	--	TKS05547.1	hypothetical protein D5086_0000136440 [Populus alba]	ASMT_ARATH	Acetylserotonin O-methyltransferase OS=Arabidopsis thaliana OX=3702 GN=ASMT PE=1 SV=1
Pda_00001974-RA	1.61093	up	0.0280734	0.983897	normal	0.194883	2.24169	up	3.54e-05	--	--	TKS05541.1	hypothetical protein D5086_0000136380 [Populus alba]	MF14A_HUMAN	Hippocampus abundant transcript 1 protein OS=Homo sapiens OX=9606 GN=MFSD14A PE=1 SV=2
Pda_00001987-RA	0.201488	normal	0.838851	0.578194	normal	0.28519	1.73098	up	7.39e-06	--	--	TKS05530.1	uncharacterized protein D5086_0000136270 [Populus alba]	APSR1_ARATH	Protein ALTERED PHOSPHATE STARVATION RESPONSE 1 OS=Arabidopsis thaliana OX=3702 GN=APSR1 PE=2 SV=1
Pda_00001995-RA	0	0	0	0	0	0	1.51058	up	0.0606486	--	ko00531;ko01100;ko04142;map00531;map01100;map04142	TKS05524.1	hypothetical protein D5086_0000136210 [Populus alba]	--	--
Pda_00002008-RA	-1.00259	down	0.0220922	-0.782456	normal	0.0342835	-0.35841	normal	0.404024	GO:0008150;GO:0008589;GO:0009966;GO:0009968;GO:0010646;GO:0010648;GO:0023051;GO:0023057;GO:0045879;GO:0048519;GO:0048523;GO:0048583;GO:0048585;GO:0050789;GO:0050794;GO:0065007	--	XP_024463880.1	probable BOI-related E3 ubiquitin-protein ligase 2 [Populus trichocarpa]	--	--
Pda_00002012-RA	-0.567372	normal	0.596909	-0.745588	normal	0.328693	-1.90535	down	0.00916812	--	--	TKS05506.1	uncharacterized protein D5086_0000136030 [Populus alba]	--	--
Pda_00002020-RA	1.86575	up	1.76e-15	-0.0232505	normal	0.949359	2.25233	up	2.3e-42	--	--	AKE81093.1	MYB transcription factor [Populus tomentosa]	MYB08_ANTMA	Myb-related protein 308 OS=Antirrhinum majus OX=4151 GN=MYB308 PE=2 SV=1
Pda_00002022-RA	0.369823	normal	0.338838	1.19606	up	1.39e-07	2.12372	up	2.75e-28	--	--	XP_002312967.3	amino acid permease 3 [Populus trichocarpa]	AAP2_ARATH	Amino acid permease 2 OS=Arabidopsis thaliana OX=3702 GN=AAP2 PE=1 SV=1
Pda_00002027-RA	0.250518	normal	0.73512	0.916031	normal	0.0138626	1.7351	up	6.03e-10	--	--	TKS05490.1	putative actin-depolymerizing factor family protein [Populus alba]	ADF5_ARATH	Actin-depolymerizing factor 5 OS=Arabidopsis thaliana OX=3702 GN=ADF5 PE=1 SV=1
Pda_00002038-RA	0	0	0	0	0	0	1.5251	up	0.0346877	--	ko04075;map04075	AAK58522.1	putative AUX1-like permease [Populus tremula x Populus tremuloides]	LAX5_MEDTR	Auxin transporter-like protein 5 OS=Medicago truncatula OX=3880 GN=LAX5 PE=2 SV=1
Pda_00002040-RA	-1.21239	down	0.00324987	-2.22245	down	1.44e-09	-0.493659	normal	0.22093	GO:0005575;GO:0005622;GO:0005623;GO:0005634;GO:0005737;GO:0009507;GO:0009536;GO:0043226;GO:0043227;GO:0043229;GO:0043231;GO:0044424;GO:0044444;GO:0044464	--	XP_002313725.1	chaperone protein dnaJ 11 chloroplastic [Populus trichocarpa]	DNJ11_ARATH	Chaperone protein dnaJ 11, chloroplastic OS=Arabidopsis thaliana OX=3702 GN=ATJ11 PE=1 SV=2
Pda_00002055-RA	-0.759063	normal	1	-2.35825	down	1	-0.0364106	normal	1	GO:0005575;GO:0005618;GO:0005623;GO:0008150;GO:0009664;GO:0009987;GO:0016043;GO:0030312;GO:0044464;GO:0045229;GO:0071554;GO:0071555;GO:0071669;GO:0071840;GO:0071944	--	TKS05467.1	hypothetical protein D5086_0000135640 [Populus alba]	PRP4_ARATH	Proline-rich protein 4 OS=Arabidopsis thaliana OX=3702 GN=PRP4 PE=2 SV=1
Pda_00002073-RA	2.7872	up	0.0141913	0.950109	normal	0.469878	2.74993	up	0.00391614	GO:0001101;GO:0003674;GO:0005215;GO:0005372;GO:0005575;GO:0005623;GO:0005886;GO:0005887;GO:0006810;GO:0006811;GO:0006833;GO:0006950;GO:0008150;GO:0009414;GO:0009415;GO:0009628;GO:0010035;GO:0015250;GO:0015267;GO:0015318;GO:0016020;GO:0016021;GO:0022803;GO:0022838;GO:0022857;GO:0031224;GO:0031226;GO:0034220;GO:0042044;GO:0042221;GO:0044425;GO:0044459;GO:0044464;GO:0050896;GO:0051179;GO:0051234;GO:…	ko04962;ko04976;map04962;map04976	TKS05454.1	hypothetical protein D5086_0000135510 [Populus alba]	PIP27_ORYSJ	Probable aquaporin PIP2-7 OS=Oryza sativa subsp. japonica OX=39947 GN=PIP2-7 PE=2 SV=2
Pda_00002083-RA	0	0	0	0	0	0	2.37832	up	0.00402086	--	ko04075;map04075	BBH09283.1	SAUR-like auxin-responsive protein family [Prunus dulcis]	SAU20_ARATH	Auxin-responsive protein SAUR20 OS=Arabidopsis thaliana OX=3702 GN=SAUR20 PE=2 SV=1
Pda_00002086-RA	-0.323297	normal	0.738355	-1.49343	down	0.00861425	0.971789	normal	0.0499967	--	ko04075;map04075	XP_002313002.3	auxin-responsive protein SAUR50 [Populus trichocarpa]	SAU50_ARATH	Auxin-responsive protein SAUR50 OS=Arabidopsis thaliana OX=3702 GN=SAUR50 PE=1 SV=1
Pda_00002102-RA	0.231326	normal	0.747296	1.12017	up	0.000579473	0.714677	normal	0.0557681	GO:0003674;GO:0005488;GO:0005515;GO:0005575;GO:0005622;GO:0005623;GO:0005737;GO:0006996;GO:0008150;GO:0009507;GO:0009526;GO:0009536;GO:0009657;GO:0009658;GO:0009941;GO:0009987;GO:0010020;GO:0016043;GO:0031967;GO:0031975;GO:0042802;GO:0042803;GO:0043226;GO:0043227;GO:0043229;GO:0043231;GO:0043572;GO:0044422;GO:0044424;GO:0044434;GO:0044435;GO:0044444;GO:0044446;GO:0044464;GO:0046983;GO:0048285;GO:…	--	XP_002313756.1	epimerase family protein SDR39U1 homolog chloroplastic isoform X1 [Populus trichocarpa]	GC1_ARATH	Epimerase family protein SDR39U1 homolog, chloroplastic OS=Arabidopsis thaliana OX=3702 GN=GC1 PE=2 SV=2
Pda_00002109-RA	-0.0782609	normal	0.873247	0.883449	normal	1.92e-09	1.23127	up	3.05e-17	--	--	TKS05429.1	latex plastidic aldolase-like family protein [Populus alba]	ALFP2_ARATH	Fructose-bisphosphate aldolase 2, chloroplastic OS=Arabidopsis thaliana OX=3702 GN=FBA2 PE=1 SV=2
Pda_00002116-RA	-0.12902	normal	0.803113	-0.306252	normal	0.353273	-1.02391	down	0.000213884	--	--	TKS05423.1	hypothetical protein D5086_0000135200 [Populus alba]	FMP32_YEAST	Protein FMP32, mitochondrial OS=Saccharomyces cerevisiae (strain ATCC 204508 / S288c) OX=559292 GN=FMP32 PE=1 SV=1
Pda_00002133-RA	-0.673658	normal	0.207654	-0.743854	normal	0.085678	-1.20375	down	0.00152188	--	--	TKS05408.1	hypothetical protein D5086_0000135050 [Populus alba]	--	--
Pda_00002139-RA	-0.579761	normal	0.050432	-0.450517	normal	0.0816596	-2.29383	down	6.43e-27	--	--	XP_002313026.3	purple acid phosphatase 2 [Populus trichocarpa]	PPAF2_IPOBA	Purple acid phosphatase 2 OS=Ipomoea batatas OX=4120 GN=PAP2 PE=1 SV=1
Pda_00002150-RA	0.672429	normal	0.133713	0.269199	normal	0.596235	1.66067	up	5.97e-08	--	--	PNT20948.1	hypothetical protein POPTR_009G120300 [Populus trichocarpa]	--	--
Pda_00002163-RA	-0.7484	normal	0.0163252	0.587455	normal	0.0306785	-1.15293	down	7.09e-06	GO:0003674;GO:0003824;GO:0005575;GO:0005622;GO:0005623;GO:0005737;GO:0005739;GO:0005740;GO:0005743;GO:0006996;GO:0007005;GO:0008150;GO:0009987;GO:0016020;GO:0016043;GO:0016462;GO:0016787;GO:0016817;GO:0016818;GO:0016887;GO:0017004;GO:0017062;GO:0017111;GO:0019866;GO:0022607;GO:0031090;GO:0031966;GO:0031967;GO:0031975;GO:0033108;GO:0034551;GO:0034622;GO:0042623;GO:0043226;GO:0043227;GO:0043229;GO:…	--	KVI08807.1	AAA+ ATPase domain-containing protein [Cynara cardunculus var. scolymus]	HSR4_ARATH	Protein HYPER-SENSITIVITY-RELATED 4 OS=Arabidopsis thaliana OX=3702 GN=HSR4 PE=2 SV=1
Pda_00002166-RA	-1.14101	down	0.426401	-1.23667	down	0.238905	-0.538807	normal	0.589314	--	--	TKS05380.1	uncharacterized protein D5086_0000134770 [Populus alba]	--	--
Pda_00002168-RA	0	0	0	0	0	0	1.70713	up	0.0184601	GO:0000271;GO:0003674;GO:0003824;GO:0005575;GO:0005622;GO:0005623;GO:0005737;GO:0005975;GO:0005976;GO:0005982;GO:0006073;GO:0008150;GO:0008152;GO:0008878;GO:0009058;GO:0009059;GO:0009250;GO:0009501;GO:0009507;GO:0009536;GO:0009987;GO:0010170;GO:0016051;GO:0016740;GO:0016772;GO:0016779;GO:0019252;GO:0032991;GO:0033692;GO:0034637;GO:0034645;GO:0043170;GO:0043226;GO:0043227;GO:0043229;GO:0043231;GO:…	ko00500;ko00520;ko01100;ko01110;ko02026;map00500;map00520;map01100;map01110;map02026	TKS05378.1	ADP-glucose pyrophosphorylase large subunit family protein [Populus alba]	GLGL3_ARATH	Glucose-1-phosphate adenylyltransferase large subunit 3, chloroplastic OS=Arabidopsis thaliana OX=3702 GN=APL3 PE=2 SV=2
Pda_00002170-RA	0	0	0	0	0	0	1.13178	up	0.0323792	GO:0005575;GO:0005622;GO:0005623;GO:0005634;GO:0006355;GO:0006996;GO:0007610;GO:0007622;GO:0007623;GO:0008150;GO:0009628;GO:0009657;GO:0009658;GO:0009889;GO:0009891;GO:0009893;GO:0009987;GO:0010468;GO:0010556;GO:0010557;GO:0010604;GO:0010628;GO:0016043;GO:0019219;GO:0019222;GO:0031323;GO:0031325;GO:0031326;GO:0031328;GO:0043226;GO:0043227;GO:0043229;GO:0043231;GO:0044424;GO:0044464;GO:0045893;GO:…	--	TKS05376.1	uncharacterized protein D5086_0000134730 [Populus alba]	FB348_ARATH	F-box protein At2g16365 OS=Arabidopsis thaliana OX=3702 GN=At2g16365 PE=2 SV=2
Pda_00002186-RA	0.249081	normal	0.75509	0.0074297	normal	0.991979	1.14312	up	0.0038539	GO:0003674;GO:0003676;GO:0003677;GO:0003700;GO:0005488;GO:0005575;GO:0005622;GO:0005623;GO:0005634;GO:0006139;GO:0006351;GO:0006355;GO:0006725;GO:0006807;GO:0008150;GO:0008152;GO:0009058;GO:0009059;GO:0009314;GO:0009416;GO:0009628;GO:0009637;GO:0009889;GO:0009909;GO:0009911;GO:0009987;GO:0010467;GO:0010468;GO:0010556;GO:0016070;GO:0018130;GO:0019219;GO:0019222;GO:0019438;GO:0031323;GO:0031326;GO:…	--	TKS05367.1	basic helix-loop-helix family protein [Populus alba]	BH063_ARATH	Transcription factor bHLH63 OS=Arabidopsis thaliana OX=3702 GN=BHLH63 PE=1 SV=1
Pda_00002188-RA	3.79026	up	0.00131321	0	0	0	0	0	0	--	--	XP_006379247.2	epoxide hydrolase 4 [Populus trichocarpa]	--	--
Pda_00002209-RA	-0.4498	normal	0.677	0.463409	normal	0.564957	1.63034	up	0.00328747	--	--	XP_002313804.3	organ-specific protein S2 isoform X4 [Populus trichocarpa]	OSS2_PEA	Organ-specific protein S2 OS=Pisum sativum OX=3888 PE=2 SV=1
Pda_00002210-RA	-0.126632	normal	0.905872	0.580354	normal	0.336954	1.71502	up	0.00985751	--	--	TKS05346.1	hypothetical protein D5086_0000134430 [Populus alba]	OSS2_PEA	Organ-specific protein S2 OS=Pisum sativum OX=3888 PE=2 SV=1
Pda_00002213-RA	-1.31361	down	0.608514	0.688762	normal	0.583466	0.187112	normal	0.880416	--	--	TKS05344.1	hypothetical protein D5086_0000134410 [Populus alba]	--	--
Pda_00002228-RA	0.619085	normal	0.163442	-0.350142	normal	0.481345	1.00685	up	0.000843488	--	ko00510;ko00513;ko01100;ko04141;map00510;map00513;map01100;map04141	XP_022744954.1	dolichyl-diphosphooligosaccharide--protein glycosyltransferase 48 kDa subunit-like isoform X2 [Durio zibethinus]	OST48_ARATH	Dolichyl-diphosphooligosaccharide--protein glycosyltransferase 48 kDa subunit OS=Arabidopsis thaliana OX=3702 GN=OST48 PE=2 SV=1
Pda_00002231-RA	-1.09921	down	0.113104	-1.2154	down	0.0312067	-2.29104	down	0.00103772	--	--	TKS05328.1	hypothetical protein D5086_0000134250 [Populus alba]	U496A_ARATH	UPF0496 protein At4g34320 OS=Arabidopsis thaliana OX=3702 GN=At4g34320 PE=2 SV=1
Pda_00002232-RA	-1.05351	down	0.315685	-1.43536	down	0.0656702	-1.27596	down	0.0655547	--	ko00561;ko00564;ko01100;ko01110;map00561;map00564;map01100;map01110	TKS05327.1	putative 1-acyl-sn-glycerol-3-phosphate acyltransferase 5 [Populus alba]	LPAT5_ARATH	Probable 1-acyl-sn-glycerol-3-phosphate acyltransferase 5 OS=Arabidopsis thaliana OX=3702 GN=LPAT5 PE=2 SV=1
Pda_00002234-RA	1.61278	up	0.00470749	1.39869	up	0.0140043	0.78935	normal	0.177752	--	ko04014;map04014	TKS05325.1	receptor-like protein 12 isoform X3 [Populus alba]	9DC1_SOLPI	Receptor-like protein 9DC1 OS=Solanum pimpinellifolium OX=4084 GN=9DC1 PE=3 SV=1
Pda_00002235-RA	1.27848	up	0.196837	1.13765	up	0.193496	0.113855	normal	0.908112	--	--	RQO95799.1	hypothetical protein POPTR_009G111800 [Populus trichocarpa]	--	--
Pda_00002238-RA	0.463312	normal	0.621239	0.610519	normal	0.36144	-2.0472	down	0.00020013	--	--	PNS22242.2	hypothetical protein POPTR_T160900 [Populus trichocarpa]	--	--
Pda_00002239-RA	1.26682	up	0.217662	1.0857	up	0.236315	0.174459	normal	0.862383	--	--	PNS22242.2	hypothetical protein POPTR_T160900 [Populus trichocarpa]	--	--
Pda_00002241-RA	1.38795	up	0.245697	0.918688	normal	0.406321	-0.688123	normal	0.490081	--	--	PNT20782.1	hypothetical protein POPTR_009G111900 [Populus trichocarpa]	--	--
Pda_00002245-RA	0.908638	normal	0.0142699	1.15955	up	5.63e-05	1.5413	up	7.01e-10	GO:0005575;GO:0005622;GO:0005623;GO:0005737;GO:0009507;GO:0009526;GO:0009534;GO:0009535;GO:0009536;GO:0009579;GO:0009941;GO:0016020;GO:0031967;GO:0031975;GO:0031976;GO:0031984;GO:0032991;GO:0034357;GO:0042651;GO:0043226;GO:0043227;GO:0043229;GO:0043231;GO:0044422;GO:0044424;GO:0044425;GO:0044434;GO:0044435;GO:0044436;GO:0044444;GO:0044446;GO:0044464;GO:0055035;GO:0098796;GO:0098807	--	TKS05321.1	Tic62 family protein [Populus alba]	TIC62_PEA	Protein TIC 62, chloroplastic OS=Pisum sativum OX=3888 GN=TIC62 PE=1 SV=2
Pda_00002249-RA	1.7372	up	0.00182192	1.87099	up	0.000333786	1.19548	up	0.0251841	--	--	TKS05316.1	non-symbiotic class 1 hemoglobin [Populus alba]	HBP2_CASGL	Hemoglobin-2 OS=Casuarina glauca OX=3522 GN=HBII PE=3 SV=1
Pda_00002250-RA	0	0	0	1.27066	up	0.0684915	0	0	0	--	--	TKS05315.1	hypothetical protein D5086_0000134120 [Populus alba]	--	--
Pda_00002252-RA	-0.230341	normal	0.578395	-1.08618	down	1.98e-08	-0.637124	normal	6.87e-05	--	--	TKS05313.1	DC1 domain-containing family protein [Populus alba]	--	--
Pda_00002262-RA	-1.7428	down	2.9e-07	-1.27796	down	0.000198726	-1.00744	down	0.00278839	GO:0008150;GO:0042592;GO:0048878;GO:0050801;GO:0055062;GO:0055081;GO:0055083;GO:0065007;GO:0065008;GO:0072505;GO:0072506;GO:0098771	--	TKR91172.1	glycerol-3-phosphate transporter family protein [Populus alba]	GLPT1_ARATH	Putative glycerol-3-phosphate transporter 1 OS=Arabidopsis thaliana OX=3702 GN=At3g47420 PE=2 SV=1
Pda_00002281-RA	0.799568	normal	0.461286	0.203506	normal	0.816357	2.83246	up	7.13e-14	--	--	TKR91162.1	uncharacterized protein D5086_0000226730 [Populus alba]	--	--
Pda_00002282-RA	1.03074	up	0.276439	0	0	0	0.738276	normal	0.41518	--	--	XP_006368200.2	uncharacterized protein LOC18093977 [Populus trichocarpa]	--	--
Pda_00002290-RA	-1.00528	down	0.125535	-0.814492	normal	0.199434	0.0293324	normal	0.964541	--	--	XP_024449495.1	adenine phosphoribosyltransferase 3 isoform X3 [Populus trichocarpa]	APT3_ARATH	Adenine phosphoribosyltransferase 3 OS=Arabidopsis thaliana OX=3702 GN=APT3 PE=1 SV=1
Pda_00002307-RA	-2.0505	down	1.27e-08	-0.888641	normal	0.00346614	-2.48029	down	2.49e-12	--	ko04075;map04075	TKR91138.1	hypothetical protein D5086_0000226490 [Populus alba]	SAU36_ARATH	Auxin-responsive protein SAUR36 OS=Arabidopsis thaliana OX=3702 GN=SAUR36 PE=2 SV=1
Pda_00002308-RA	0.562202	normal	0.264894	1.2195	up	0.000212861	1.85572	up	4.43e-10	GO:0000322;GO:0000325;GO:0000326;GO:0003674;GO:0003824;GO:0004175;GO:0004197;GO:0005575;GO:0005622;GO:0005623;GO:0005737;GO:0005773;GO:0006508;GO:0006624;GO:0006807;GO:0006996;GO:0007033;GO:0008150;GO:0008152;GO:0008233;GO:0008234;GO:0009056;GO:0009057;GO:0009987;GO:0010467;GO:0016043;GO:0016485;GO:0016787;GO:0019538;GO:0030163;GO:0043170;GO:0043226;GO:0043227;GO:0043229;GO:0043231;GO:0044237;GO:…	ko04142;ko04612;map04142;map04612	TKR91137.1	vacuolar-processing enzyme [Populus alba]	VPE_RICCO	Vacuolar-processing enzyme OS=Ricinus communis OX=3988 PE=1 SV=1
Pda_00002312-RA	0.953452	normal	0.0849149	0.861885	normal	0.0779724	1.81307	up	2.58e-06	--	--	TKR91134.1	invertase/pectin methylesterase inhibitor family protein [Populus alba]	PMI10_ARATH	Pectinesterase inhibitor 10 OS=Arabidopsis thaliana OX=3702 GN=PMEI10 PE=2 SV=1
Pda_00002314-RA	-0.601663	normal	0.0228609	-0.788335	normal	2.81e-05	-2.09518	down	3.18e-25	--	--	TKR91131.1	lipid transfer-like protein VAS isoform X2 [Populus alba]	--	--
Pda_00002330-RA	1.30258	up	0.162346	1.00694	up	0.222971	-0.284751	normal	0.805468	--	--	XP_006368705.2	uncharacterized protein LOC18094404 [Populus trichocarpa]	--	--
Pda_00002337-RA	-0.406033	normal	0.616727	0.0218144	normal	0.975156	-1.24475	down	0.0223482	GO:0000138;GO:0003674;GO:0003824;GO:0005575;GO:0005622;GO:0005623;GO:0005737;GO:0005768;GO:0005769;GO:0005794;GO:0005795;GO:0005802;GO:0007275;GO:0007568;GO:0008150;GO:0010150;GO:0012505;GO:0016417;GO:0016740;GO:0016746;GO:0016747;GO:0019222;GO:0019707;GO:0031323;GO:0031410;GO:0031982;GO:0031984;GO:0031985;GO:0032501;GO:0032502;GO:0043226;GO:0043227;GO:0043229;GO:0043231;GO:0044422;GO:0044424;GO:…	--	XP_024454452.1	probable protein S-acyltransferase 14 isoform X1 [Populus trichocarpa]	ZDH14_ARATH	Probable protein S-acyltransferase 14 OS=Arabidopsis thaliana OX=3702 GN=PAT14 PE=2 SV=1
Pda_00002338-RA	1.20948	up	0.0129601	-0.153615	normal	0.839194	1.48781	up	8.75e-05	--	--	TKR91113.1	hypothetical protein D5086_0000226240 [Populus alba]	IRKI_ARATH	IRK-interacting protein OS=Arabidopsis thaliana OX=3702 GN=IRKI PE=1 SV=1
Pda_00002341-RA	0	0	0	0	0	0	2.00108	up	0.0170683	--	--	PNT53996.1	hypothetical protein POPTR_001G116700 partial [Populus trichocarpa]	--	--
Pda_00002342-RA	0.626729	normal	0.453223	0.544272	normal	0.383123	1.25394	up	0.00687456	--	--	TKR91110.1	uncharacterized protein D5086_0000226210 [Populus alba]	--	--
Pda_00002343-RA	0.717478	normal	0.0940361	0.810532	normal	0.0290848	1.13858	up	0.000201122	GO:0000254;GO:0003674;GO:0003824;GO:0004497;GO:0005575;GO:0005622;GO:0005623;GO:0005737;GO:0005783;GO:0005789;GO:0006629;GO:0006694;GO:0008150;GO:0008152;GO:0008202;GO:0008610;GO:0009058;GO:0009987;GO:0012505;GO:0016020;GO:0016125;GO:0016126;GO:0016491;GO:0016705;GO:0016709;GO:0030258;GO:0031984;GO:0034440;GO:0042175;GO:0043226;GO:0043227;GO:0043229;GO:0043231;GO:0044237;GO:0044238;GO:0044255;GO:…	ko00100;ko01100;ko01110;map00100;map01100;map01110	TKR91108.1	STEROL-4ALPHA-METHYL OXIDASE 1-1 family protein [Populus alba]	SMO11_ARATH	Methylsterol monooxygenase 1-1 OS=Arabidopsis thaliana OX=3702 GN=SMO1-1 PE=1 SV=1
Pda_00002344-RA	0.951137	normal	0.000119235	1.21182	up	1.58e-09	1.2474	up	5.78e-09	--	--	XP_011029101.1	PREDICTED: methylsterol monooxygenase 1-1-like [Populus euphratica]	SMO11_ARATH	Methylsterol monooxygenase 1-1 OS=Arabidopsis thaliana OX=3702 GN=SMO1-1 PE=1 SV=1
Pda_00002350-RA	-0.863905	normal	0.000148451	-0.549513	normal	0.00852902	-1.16826	down	9.33e-09	GO:0001101;GO:0003674;GO:0005488;GO:0005575;GO:0005622;GO:0005623;GO:0005737;GO:0005829;GO:0008150;GO:0009719;GO:0009725;GO:0009737;GO:0010033;GO:0016597;GO:0031406;GO:0033993;GO:0036094;GO:0042221;GO:0043167;GO:0043168;GO:0043177;GO:0044424;GO:0044444;GO:0044464;GO:0050896;GO:0097305;GO:1901700	--	TKR91102.1	uncharacterized protein D5086_0000226130 [Populus alba]	ACR8_ARATH	ACT domain-containing protein ACR8 OS=Arabidopsis thaliana OX=3702 GN=ACR8 PE=2 SV=1
Pda_00002355-RA	-0.124046	normal	0.923475	-0.593527	normal	0.455789	-1.69662	down	0.00938786	GO:0003674;GO:0003676;GO:0003677;GO:0003680;GO:0003690;GO:0003700;GO:0005488;GO:0005575;GO:0005622;GO:0005623;GO:0005634;GO:0006355;GO:0008150;GO:0009889;GO:0010468;GO:0010556;GO:0019219;GO:0019222;GO:0031323;GO:0031326;GO:0043226;GO:0043227;GO:0043229;GO:0043231;GO:0043565;GO:0044424;GO:0044464;GO:0050789;GO:0050794;GO:0051171;GO:0051252;GO:0060255;GO:0065007;GO:0080090;GO:0097159;GO:0140110;GO:…	--	XP_002299584.2	AT-hook motif nuclear-localized protein 26 [Populus trichocarpa]	AHL26_ARATH	AT-hook motif nuclear-localized protein 26 OS=Arabidopsis thaliana OX=3702 GN=AHL26 PE=2 SV=1
Pda_00002369-RA	1.11626	up	0.0326796	0.716141	normal	0.168435	0.862659	normal	0.0641591	--	--	TKR91088.1	hypothetical protein D5086_0000225990 [Populus alba]	GRF12_ORYSJ	Growth-regulating factor 12 OS=Oryza sativa subsp. japonica OX=39947 GN=GRF12 PE=2 SV=1
Pda_00002376-RA	0.811209	normal	0.00699012	0.672769	normal	0.022006	1.02877	up	2.19e-05	GO:0003674;GO:0005488;GO:0005507;GO:0005575;GO:0005622;GO:0005623;GO:0005737;GO:0006873;GO:0006875;GO:0006878;GO:0008047;GO:0008150;GO:0008270;GO:0009507;GO:0009532;GO:0009536;GO:0009570;GO:0009987;GO:0016530;GO:0016531;GO:0016532;GO:0019725;GO:0030003;GO:0030234;GO:0042592;GO:0043085;GO:0043167;GO:0043169;GO:0043226;GO:0043227;GO:0043229;GO:0043231;GO:0044093;GO:0044422;GO:0044424;GO:0044434;GO:…	ko05014;map05014	TKR91086.1	copper chaperone for superoxide dismutase chloroplastic/cytosolic-like [Populus alba]	CCS_ARATH	Copper chaperone for superoxide dismutase, chloroplastic/cytosolic OS=Arabidopsis thaliana OX=3702 GN=CCS PE=1 SV=1
Pda_00002384-RA	1.29213	up	0.325793	1.25526	up	0.267052	-1.2461	down	0.0734187	GO:0001101;GO:0003674;GO:0003824;GO:0006725;GO:0006950;GO:0006996;GO:0007033;GO:0008150;GO:0008152;GO:0009058;GO:0009611;GO:0009698;GO:0009699;GO:0009718;GO:0009719;GO:0009725;GO:0009753;GO:0009812;GO:0009813;GO:0009987;GO:0010023;GO:0010033;GO:0016043;GO:0016491;GO:0016705;GO:0016706;GO:0017144;GO:0018130;GO:0018958;GO:0019438;GO:0019748;GO:0042221;GO:0042440;GO:0044237;GO:0044249;GO:0044550;GO:…	ko00941;ko01100;ko01110;map00941;map01100;map01110	TKR97411.1	hypothetical protein D5086_0000210560 [Populus alba]	LDOX_MALDO	Leucoanthocyanidin dioxygenase OS=Malus domestica OX=3750 GN=ANS PE=2 SV=1
Pda_00002385-RA	0.334893	normal	0.494869	1.24965	up	1.22e-06	1.36853	up	5.67e-08	GO:0003674;GO:0003824;GO:0005488;GO:0005515;GO:0005575;GO:0005622;GO:0005623;GO:0005737;GO:0006091;GO:0008150;GO:0008152;GO:0009507;GO:0009534;GO:0009535;GO:0009536;GO:0009579;GO:0009767;GO:0009773;GO:0009987;GO:0015979;GO:0016020;GO:0016491;GO:0016730;GO:0019684;GO:0019904;GO:0022900;GO:0031976;GO:0031984;GO:0034357;GO:0042651;GO:0042802;GO:0043226;GO:0043227;GO:0043229;GO:0043231;GO:0044237;GO:…	--	TKR97412.1	PGR5-like protein 1A chloroplastic [Populus alba]	PGL1A_ARATH	PGR5-like protein 1A, chloroplastic OS=Arabidopsis thaliana OX=3702 GN=PGRL1A PE=1 SV=1
Pda_00002401-RA	-0.161456	normal	0.852465	-0.225625	normal	0.699543	-1.03657	down	0.0113744	GO:0000003;GO:0002376;GO:0003006;GO:0003674;GO:0003824;GO:0004620;GO:0004630;GO:0005488;GO:0005543;GO:0005546;GO:0005575;GO:0005622;GO:0005623;GO:0005737;GO:0005829;GO:0005840;GO:0005886;GO:0005911;GO:0006629;GO:0006643;GO:0006950;GO:0006952;GO:0006955;GO:0006979;GO:0007275;GO:0008081;GO:0008150;GO:0008152;GO:0008289;GO:0009506;GO:0009507;GO:0009536;GO:0009605;GO:0009607;GO:0009617;GO:0009790;GO:…	ko00564;ko00565;ko01100;ko01110;ko04014;ko04024;ko04071;ko04072;ko04144;ko04666;ko04724;ko04912;ko05231;map00564;map00565;map01100;map01110;map04014;map04024;map04071;map04072;map04144;map04666;map04724;map04912;map05231	TKR97421.1	phospholipase D beta 1-like [Populus alba]	PLDB1_ARATH	Phospholipase D beta 1 OS=Arabidopsis thaliana OX=3702 GN=PLDBETA1 PE=1 SV=4
Pda_00002405-RA	-0.21462	normal	0.766006	0.101547	normal	0.864549	-1.07517	down	0.00350215	GO:0003674;GO:0003824;GO:0004421;GO:0005575;GO:0005622;GO:0005623;GO:0005737;GO:0005829;GO:0005911;GO:0006084;GO:0006139;GO:0006163;GO:0006629;GO:0006637;GO:0006644;GO:0006720;GO:0006725;GO:0006732;GO:0006753;GO:0006790;GO:0006793;GO:0006796;GO:0006807;GO:0008150;GO:0008152;GO:0008299;GO:0008610;GO:0008654;GO:0009058;GO:0009117;GO:0009150;GO:0009240;GO:0009259;GO:0009506;GO:0009987;GO:0016740;GO:…	ko00072;ko00280;ko00650;ko00900;ko01100;ko01110;ko01130;map00072;map00280;map00650;map00900;map01100;map01110;map01130	XP_002298076.1	hydroxymethylglutaryl-CoA synthase [Populus trichocarpa]	HMCS_ARATH	Hydroxymethylglutaryl-CoA synthase OS=Arabidopsis thaliana OX=3702 GN=HMGS PE=1 SV=2
Pda_00002406-RA	-0.799445	normal	0.00634718	0.18363	normal	0.542006	-1.29426	down	2.19e-07	--	--	XP_024458938.1	molybdenum cofactor sulfurase [Populus trichocarpa]	MOCOS_SOLLC	Molybdenum cofactor sulfurase OS=Solanum lycopersicum OX=4081 GN=FLACCA PE=2 SV=1
Pda_00002407-RA	1.02203	up	0.426579	0	0	0	0.797236	normal	0.412046	GO:0000166;GO:0003674;GO:0003824;GO:0005488;GO:0005575;GO:0005576;GO:0006082;GO:0006629;GO:0006631;GO:0007154;GO:0007267;GO:0007275;GO:0008150;GO:0008152;GO:0009553;GO:0009987;GO:0010430;GO:0016829;GO:0016830;GO:0016832;GO:0019395;GO:0019752;GO:0023052;GO:0030258;GO:0032501;GO:0032502;GO:0032787;GO:0034440;GO:0036094;GO:0043167;GO:0043168;GO:0043436;GO:0044237;GO:0044238;GO:0044255;GO:0044281;GO:…	ko00073;ko00260;ko01100;map00073;map00260;map01100	TKR97426.1	glucose-methanol-choline oxidoreductase family protein [Populus alba]	HTH_ARATH	Protein HOTHEAD OS=Arabidopsis thaliana OX=3702 GN=HTH PE=1 SV=1
Pda_00002415-RA	0	0	0	1.67205	up	0.00330758	0	0	0	GO:0001067;GO:0001101;GO:0001558;GO:0003674;GO:0003676;GO:0003677;GO:0003700;GO:0005488;GO:0006082;GO:0006355;GO:0006790;GO:0006807;GO:0006950;GO:0008150;GO:0008152;GO:0009266;GO:0009408;GO:0009409;GO:0009414;GO:0009415;GO:0009628;GO:0009889;GO:0009987;GO:0010035;GO:0010371;GO:0010468;GO:0010556;GO:0010565;GO:0010817;GO:0016143;GO:0019216;GO:0019219;GO:0019222;GO:0019747;GO:0019748;GO:0019757;GO:…	--	AGH33879.1	DREB68 [Populus hopeiensis]	DRE1F_ARATH	Dehydration-responsive element-binding protein 1F OS=Arabidopsis thaliana OX=3702 GN=DREB1F PE=2 SV=1
Pda_00002416-RA	-2.2213	down	0.00444713	0.726569	normal	0.356415	-5.39267	down	2.31e-10	GO:0001067;GO:0001101;GO:0001558;GO:0003674;GO:0003676;GO:0003677;GO:0003700;GO:0005488;GO:0006082;GO:0006355;GO:0006790;GO:0006807;GO:0006950;GO:0008150;GO:0008152;GO:0009266;GO:0009408;GO:0009409;GO:0009414;GO:0009415;GO:0009628;GO:0009889;GO:0009987;GO:0010035;GO:0010371;GO:0010468;GO:0010556;GO:0010565;GO:0010817;GO:0016143;GO:0019216;GO:0019219;GO:0019222;GO:0019747;GO:0019748;GO:0019757;GO:…	--	RWR89345.1	AP2/ERF domain-containing protein [Cinnamomum micranthum f. kanehirae]	DRE1B_ARATH	Dehydration-responsive element-binding protein 1B OS=Arabidopsis thaliana OX=3702 GN=DREB1B PE=1 SV=2
Pda_00002425-RA	-0.86065	normal	0.157231	-1.025	down	0.0693279	-0.559036	normal	0.245128	--	--	TKR97444.1	hypothetical protein D5086_0000210890 [Populus alba]	--	--
Pda_00002434-RA	-1.91602	down	4.69e-11	-1.85432	down	3.19e-14	-1.90805	down	2.53e-13	GO:0005575;GO:0005622;GO:0005623;GO:0005737;GO:0005829;GO:0005856;GO:0005875;GO:0005886;GO:0015630;GO:0016020;GO:0032991;GO:0043226;GO:0043228;GO:0043229;GO:0043232;GO:0044422;GO:0044424;GO:0044430;GO:0044444;GO:0044446;GO:0044464;GO:0071944	--	TKR97454.1	protein IQ-DOMAIN 14-like isoform X1 [Populus alba]	IQD31_ARATH	Protein IQ-DOMAIN 31 OS=Arabidopsis thaliana OX=3702 GN=IQD31 PE=1 SV=1
Pda_00002440-RA	-0.692733	normal	0.000331184	-0.808169	normal	1.23e-06	-1.69197	down	5.21e-30	--	--	TKR97459.1	BON1-associated protein 2-like [Populus alba]	--	--
Pda_00002447-RA	-1.48528	down	4.5e-15	-1.15104	down	1.82e-18	-5.39016	down	3.51e-224	--	--	XP_011029220.1	PREDICTED: thaumatin-like protein [Populus euphratica]	TLP_ACTDE	Thaumatin-like protein OS=Actinidia deliciosa OX=3627 GN=tlp PE=1 SV=2
Pda_00002454-RA	0	0	0	2.10536	up	0.0257103	0	0	0	--	--	TKR97471.1	hypothetical protein D5086_0000211160 [Populus alba]	REMO_SOLTU	Remorin OS=Solanum tuberosum OX=4113 PE=1 SV=1
Pda_00002455-RA	1.07984	up	0.210906	1.17969	up	0.0903604	-0.976079	normal	0.209401	--	--	TKR97472.1	hypothetical protein D5086_0000211170 [Populus alba]	ASAT1_ARATH	Acyl-CoA--sterol O-acyltransferase 1 OS=Arabidopsis thaliana OX=3702 GN=ASAT1 PE=1 SV=1
Pda_00002463-RA	0.00672216	normal	0.996912	0.648084	normal	0.337893	1.15637	up	0.0271626	--	--	TKR99615.1	dual specificity protein kinase splA [Populus alba]	--	--
Pda_00002464-RA	1.09683	up	3.33e-05	0.691621	normal	0.0133091	1.39486	up	1.19e-09	GO:0005575;GO:0005622;GO:0005623;GO:0005737;GO:0005783;GO:0006950;GO:0008150;GO:0009266;GO:0009314;GO:0009409;GO:0009416;GO:0009628;GO:0012505;GO:0016020;GO:0043226;GO:0043227;GO:0043229;GO:0043231;GO:0044424;GO:0044444;GO:0044464;GO:0050896;GO:0080167	ko00062;ko01110;map00062;map01110	TKR99616.1	3-ketoacyl-CoA synthase 10 [Populus alba]	KCS10_ARATH	3-ketoacyl-CoA synthase 10 OS=Arabidopsis thaliana OX=3702 GN=FDH PE=1 SV=2
Pda_00002466-RA	-1.51941	down	0.00170572	1.63082	up	5.41e-07	-2.92719	down	3.39e-11	GO:0005575;GO:0005622;GO:0005623;GO:0005634;GO:0043226;GO:0043227;GO:0043229;GO:0043231;GO:0044424;GO:0044464	--	TKR99618.1	hypothetical protein D5086_0000190480 [Populus alba]	ERF17_ARATH	Ethylene-responsive transcription factor ERF017 OS=Arabidopsis thaliana OX=3702 GN=ERF017 PE=2 SV=1
Pda_00002479-RA	-0.214489	normal	0.750153	-0.728664	normal	0.0723613	-1.22168	down	0.00104064	GO:0003674;GO:0005488;GO:0005504;GO:0005575;GO:0005622;GO:0005623;GO:0005737;GO:0006082;GO:0006629;GO:0006631;GO:0008150;GO:0008152;GO:0008289;GO:0009507;GO:0009532;GO:0009536;GO:0009570;GO:0009987;GO:0019752;GO:0031406;GO:0032787;GO:0033293;GO:0036094;GO:0043167;GO:0043168;GO:0043177;GO:0043226;GO:0043227;GO:0043229;GO:0043231;GO:0043436;GO:0044237;GO:0044238;GO:0044255;GO:0044281;GO:0044422;GO:…	--	TKR99631.1	hypothetical protein D5086_0000190610 [Populus alba]	FAP2_ARATH	Fatty-acid-binding protein 2 OS=Arabidopsis thaliana OX=3702 GN=FAP2 PE=2 SV=2
Pda_00002481-RA	-0.518393	normal	0.163029	-1.7835	down	3.96e-11	-0.139241	normal	0.675784	--	--	XP_024459970.1	uncharacterized protein LOC7491986 isoform X1 [Populus trichocarpa]	--	--
Pda_00002484-RA	0.775442	normal	0.205454	-0.107758	normal	0.886633	2.38989	up	2.37e-15	GO:0000003;GO:0001558;GO:0003002;GO:0003006;GO:0003674;GO:0003824;GO:0004672;GO:0004674;GO:0004888;GO:0005102;GO:0005488;GO:0005515;GO:0005575;GO:0005622;GO:0005623;GO:0005737;GO:0005739;GO:0005886;GO:0006464;GO:0006468;GO:0006793;GO:0006796;GO:0006807;GO:0006810;GO:0006833;GO:0006950;GO:0006952;GO:0007154;GO:0007165;GO:0007275;GO:0007389;GO:0008150;GO:0008152;GO:0009266;GO:0009408;GO:0009605;GO:…	ko04016;map04016	XP_024458576.1	LRR receptor-like serine/threonine-protein kinase ERECTA [Populus trichocarpa]	ERECT_ARATH	LRR receptor-like serine/threonine-protein kinase ERECTA OS=Arabidopsis thaliana OX=3702 GN=ERECTA PE=1 SV=1
Pda_00002486-RA	1.25743	up	0.25244	0	0	0	2.29323	up	9.73e-05	GO:0000003;GO:0001558;GO:0003002;GO:0003006;GO:0003674;GO:0003824;GO:0004672;GO:0004674;GO:0004888;GO:0005102;GO:0005488;GO:0005515;GO:0005575;GO:0005622;GO:0005623;GO:0005737;GO:0005739;GO:0005886;GO:0006464;GO:0006468;GO:0006793;GO:0006796;GO:0006807;GO:0006810;GO:0006833;GO:0006950;GO:0006952;GO:0007154;GO:0007165;GO:0007275;GO:0007389;GO:0008150;GO:0008152;GO:0009266;GO:0009408;GO:0009605;GO:…	ko04016;map04016	XP_024458576.1	LRR receptor-like serine/threonine-protein kinase ERECTA [Populus trichocarpa]	ERECT_ARATH	LRR receptor-like serine/threonine-protein kinase ERECTA OS=Arabidopsis thaliana OX=3702 GN=ERECTA PE=1 SV=1
Pda_00002488-RA	-0.345376	normal	0.816471	-1.15933	down	0.118272	0.0346866	normal	0.963443	GO:0000041;GO:0003674;GO:0005215;GO:0005375;GO:0005575;GO:0005622;GO:0005623;GO:0005737;GO:0006810;GO:0006811;GO:0006812;GO:0006825;GO:0008150;GO:0008324;GO:0009507;GO:0009534;GO:0009535;GO:0009536;GO:0009579;GO:0015075;GO:0015318;GO:0016020;GO:0022857;GO:0022890;GO:0030001;GO:0031976;GO:0031984;GO:0034220;GO:0034357;GO:0035434;GO:0042651;GO:0043226;GO:0043227;GO:0043229;GO:0043231;GO:0044422;GO:…	--	TKR99637.1	hypothetical protein D5086_0000190670 [Populus alba]	HMA8_ARATH	Copper-transporting ATPase PAA2, chloroplastic OS=Arabidopsis thaliana OX=3702 GN=PAA2 PE=1 SV=1
Pda_00002502-RA	0	0	0	0	0	0	1.46686	up	0.00569766	GO:0000981;GO:0000988;GO:0000989;GO:0001067;GO:0001076;GO:0001134;GO:0001135;GO:0003674;GO:0003676;GO:0003677;GO:0003700;GO:0005488;GO:0005575;GO:0005622;GO:0005623;GO:0005634;GO:0006355;GO:0006357;GO:0007275;GO:0008150;GO:0009653;GO:0009888;GO:0009889;GO:0009891;GO:0009893;GO:0009987;GO:0010015;GO:0010053;GO:0010054;GO:0010468;GO:0010556;GO:0010557;GO:0010604;GO:0010628;GO:0019219;GO:0019222;GO:…	--	TKR99647.1	hypothetical protein D5086_0000190770 [Populus alba]	MYB3_CROXC	Transcription factor MYB3 OS=Crocosmia x crocosmiiflora OX=1053288 GN=MYB3 PE=2 SV=1
Pda_00002513-RA	0.629269	normal	0.0812699	0.507148	normal	0.153547	1.34099	up	2.97e-07	GO:0003674;GO:0003824;GO:0005575;GO:0005622;GO:0005623;GO:0005737;GO:0006810;GO:0008150;GO:0009888;GO:0009914;GO:0009926;GO:0009987;GO:0010087;GO:0010089;GO:0010487;GO:0010817;GO:0016740;GO:0016765;GO:0016768;GO:0030154;GO:0032502;GO:0044424;GO:0044464;GO:0048759;GO:0048856;GO:0048869;GO:0051179;GO:0051234;GO:0060918;GO:0065007;GO:0065008;GO:1905177	--	AFP74573.1	thermospermine synthase [Populus tremula x Populus tremuloides]	ACL5_ARATH	Thermospermine synthase ACAULIS5 OS=Arabidopsis thaliana OX=3702 GN=ACL5 PE=1 SV=1
Pda_00002517-RA	0.924977	normal	0.11784	-0.534226	normal	0.422154	1.58171	up	8.78e-05	GO:0005575;GO:0005623;GO:0005886;GO:0006810;GO:0007623;GO:0008150;GO:0009605;GO:0009606;GO:0009628;GO:0009629;GO:0009630;GO:0009719;GO:0009725;GO:0009733;GO:0009914;GO:0009966;GO:0009967;GO:0010033;GO:0010646;GO:0010647;GO:0010817;GO:0010928;GO:0010929;GO:0016020;GO:0023051;GO:0023056;GO:0040008;GO:0042221;GO:0044464;GO:0048511;GO:0048518;GO:0048522;GO:0048580;GO:0048583;GO:0048584;GO:0048638;GO:…	--	XP_002309476.1	protein BIG GRAIN 1-like A [Populus trichocarpa]	BIG1B_ARATH	Protein BIG GRAIN 1-like B OS=Arabidopsis thaliana OX=3702 GN=At1g54200 PE=2 SV=1
Pda_00002518-RA	-0.473472	normal	0.0606723	-0.709697	normal	0.000435498	-1.28792	down	3.99e-13	--	--	TKR99658.1	phytanoyl-CoA dioxygenase family protein [Populus alba]	PAHX_ARATH	Phytanoyl-CoA dioxygenase OS=Arabidopsis thaliana OX=3702 GN=PAHX PE=2 SV=2
Pda_00002526-RA	-0.355816	normal	0.647739	-0.00920891	normal	0.990155	-1.56655	down	0.000827988	--	--	TKR99665.1	hypothetical protein D5086_0000190950 [Populus alba]	CTTB2_HUMAN	Cortactin-binding protein 2 OS=Homo sapiens OX=9606 GN=CTTNBP2 PE=1 SV=1
Pda_00002527-RA	-0.699586	normal	0.186206	-0.610836	normal	0.193856	-1.97704	down	1.42e-06	--	--	XP_002309480.1	ankyrin repeat-containing protein BDA1 [Populus trichocarpa]	ITN1_ARATH	Ankyrin repeat-containing protein ITN1 OS=Arabidopsis thaliana OX=3702 GN=ITN1 PE=1 SV=1
Pda_00002530-RA	-1.10093	down	0.0325629	-0.723289	normal	0.155322	-2.6121	down	4.57e-08	GO:0001101;GO:0003674;GO:0003700;GO:0006355;GO:0006950;GO:0006952;GO:0007154;GO:0007165;GO:0008150;GO:0009605;GO:0009607;GO:0009620;GO:0009719;GO:0009725;GO:0009753;GO:0009755;GO:0009867;GO:0009889;GO:0009987;GO:0010033;GO:0010468;GO:0010556;GO:0019219;GO:0019222;GO:0023052;GO:0031323;GO:0031326;GO:0032870;GO:0042221;GO:0043207;GO:0050789;GO:0050794;GO:0050832;GO:0050896;GO:0051171;GO:0051252;GO:…	--	XP_024459343.1	probable WRKY transcription factor 50 isoform X2 [Populus trichocarpa]	WRK50_ARATH	Probable WRKY transcription factor 50 OS=Arabidopsis thaliana OX=3702 GN=WRKY50 PE=2 SV=1
Pda_00002538-RA	-0.0359059	normal	0.929254	0.0639134	normal	0.756114	-1.57411	down	5.67e-37	--	--	TKR99677.1	hypothetical protein D5086_0000191070 [Populus alba]	--	--
Pda_00002556-RA	-0.574403	normal	0.239741	0.164086	normal	0.746923	-1.01906	down	0.00263034	--	--	TKR99687.1	uncharacterized protein D5086_0000191170 [Populus alba]	IQM1_ARATH	IQ domain-containing protein IQM1 OS=Arabidopsis thaliana OX=3702 GN=IQM1 PE=1 SV=1
Pda_00002574-RA	-0.755182	normal	0.509303	0.35074	normal	0.677761	-1.17174	down	0.148076	--	--	XP_002309500.3	probable leucine-rich repeat receptor-like protein kinase At1g68400 [Populus trichocarpa]	Y1680_ARATH	Probable leucine-rich repeat receptor-like protein kinase At1g68400 OS=Arabidopsis thaliana OX=3702 GN=At1g68400 PE=1 SV=1
Pda_00002589-RA	0.82126	normal	0.00272964	1.07827	up	7.85e-09	0.754087	normal	0.000121944	GO:0005575;GO:0005622;GO:0005623;GO:0005737;GO:0005783;GO:0005794;GO:0008150;GO:0009719;GO:0009723;GO:0009725;GO:0009966;GO:0009968;GO:0010033;GO:0010104;GO:0010105;GO:0010646;GO:0010648;GO:0012505;GO:0023051;GO:0023057;GO:0042221;GO:0043226;GO:0043227;GO:0043229;GO:0043231;GO:0044424;GO:0044444;GO:0044464;GO:0048519;GO:0048523;GO:0048583;GO:0048585;GO:0050789;GO:0050794;GO:0050896;GO:0065007;GO:…	ko04016;map04016	XP_011019474.1	PREDICTED: protein REVERSION-TO-ETHYLENE SENSITIVITY1 isoform X1 [Populus euphratica]	RTE1_ARATH	Protein REVERSION-TO-ETHYLENE SENSITIVITY1 OS=Arabidopsis thaliana OX=3702 GN=RTE1 PE=1 SV=1
Pda_00002610-RA	-0.0863689	normal	0.87427	-0.2891	normal	0.314802	-1.3825	down	7.07e-10	GO:0003674;GO:0003824;GO:0004325;GO:0005575;GO:0005622;GO:0005623;GO:0005737;GO:0005739;GO:0006725;GO:0006778;GO:0006779;GO:0006783;GO:0006807;GO:0006950;GO:0006979;GO:0008150;GO:0008152;GO:0009058;GO:0009507;GO:0009536;GO:0009987;GO:0016829;GO:0018130;GO:0019438;GO:0033013;GO:0033014;GO:0034641;GO:0042168;GO:0042440;GO:0043226;GO:0043227;GO:0043229;GO:0043231;GO:0044237;GO:0044249;GO:0044271;GO:…	ko00860;ko01100;ko01110;map00860;map01100;map01110	XP_002309511.2	ferrochelatase-1 chloroplastic [Populus trichocarpa]	HEMH_CUCSA	Ferrochelatase-2, chloroplastic OS=Cucumis sativus OX=3659 GN=HEMH PE=2 SV=1
Pda_00002613-RA	0.176516	normal	0.867723	0.471967	normal	0.469233	-2.37892	down	6.65e-06	--	ko04138;map04138	TKR99738.1	nucleoid DNA-binding family protein [Populus alba]	ASPA_ARATH	Aspartyl protease family protein At5g10770 OS=Arabidopsis thaliana OX=3702 GN=At5g10770 PE=2 SV=1
Pda_00002614-RA	-1.09885	down	0.0932784	-1.07398	down	0.0188993	0.168068	normal	0.73798	--	--	XP_011019530.1	PREDICTED: probable protein phosphatase 2C 72 [Populus euphratica]	P2C72_ARATH	Probable protein phosphatase 2C 72 OS=Arabidopsis thaliana OX=3702 GN=At5g26010 PE=2 SV=2
Pda_00002623-RA	-0.176583	normal	0.682389	0.102246	normal	0.722723	-1.12258	down	4.02e-07	--	--	ABK93161.1	unknown [Populus trichocarpa]	--	--
Pda_00002630-RA	1.9317	up	4.28e-07	1.93119	up	1.64e-07	1.38053	up	0.00309444	GO:0000981;GO:0000988;GO:0000989;GO:0001067;GO:0001076;GO:0001101;GO:0001134;GO:0001135;GO:0003674;GO:0003676;GO:0003677;GO:0003700;GO:0005488;GO:0005575;GO:0005622;GO:0005623;GO:0005634;GO:0006355;GO:0006357;GO:0008150;GO:0009719;GO:0009725;GO:0009751;GO:0009889;GO:0009987;GO:0010033;GO:0010468;GO:0010556;GO:0014070;GO:0019219;GO:0019222;GO:0030154;GO:0031323;GO:0031326;GO:0032502;GO:0042221;GO:…	--	TKR99752.1	transcription factor RAX2-like [Populus alba]	MYB36_ARATH	Transcription factor MYB36 OS=Arabidopsis thaliana OX=3702 GN=MYB36 PE=1 SV=1
Pda_00002638-RA	1.4852	up	0.000134813	1.16771	up	0.00271647	1.55452	up	1.42e-05	GO:0003674;GO:0003824;GO:0003872;GO:0005575;GO:0005622;GO:0005623;GO:0005737;GO:0005829;GO:0005975;GO:0006082;GO:0006090;GO:0006091;GO:0006096;GO:0006139;GO:0006163;GO:0006164;GO:0006165;GO:0006725;GO:0006732;GO:0006733;GO:0006753;GO:0006754;GO:0006757;GO:0006793;GO:0006796;GO:0006807;GO:0008150;GO:0008152;GO:0008443;GO:0009056;GO:0009058;GO:0009108;GO:0009117;GO:0009123;GO:0009124;GO:0009126;GO:…	ko00010;ko00030;ko00051;ko00052;ko00680;ko01100;ko01110;ko01120;ko01130;ko01200;ko01230;ko03018;ko04152;ko05230;map00010;map00030;map00051;map00052;map00680;map01100;map01110;map01120;map01130;map01200;map01230;map03018;map04152;map05230	TKR99761.1	ATP-dependent 6-phosphofructokinase 6-like [Populus alba]	PFKA3_ARATH	ATP-dependent 6-phosphofructokinase 3 OS=Arabidopsis thaliana OX=3702 GN=PFK3 PE=1 SV=1
Pda_00002646-RA	-2.21793	down	1.03e-07	-4.2872	down	1.62e-21	-2.85078	down	1.44e-14	GO:0000160;GO:0003674;GO:0003824;GO:0004672;GO:0005488;GO:0005515;GO:0005575;GO:0005622;GO:0005623;GO:0005634;GO:0005737;GO:0006464;GO:0006468;GO:0006793;GO:0006796;GO:0006807;GO:0007154;GO:0007165;GO:0008150;GO:0008152;GO:0009719;GO:0009725;GO:0009735;GO:0009736;GO:0009755;GO:0009927;GO:0009987;GO:0010033;GO:0016301;GO:0016310;GO:0016740;GO:0016772;GO:0016773;GO:0019538;GO:0019899;GO:0019900;GO:…	ko04075;map04075	TKR99768.1	hypothetical protein D5086_0000191980 [Populus alba]	AHP4_ARATH	Histidine-containing phosphotransfer protein 4 OS=Arabidopsis thaliana OX=3702 GN=AHP4 PE=1 SV=2
Pda_00002651-RA	0.602718	normal	0.000387763	0.613052	normal	2.69e-06	1.03227	up	3.8e-17	--	--	XP_011019589.1	PREDICTED: lachrymatory-factor synthase-like isoform X1 [Populus euphratica]	--	--
Pda_00002653-RA	-0.497148	normal	0.401528	0.58093	normal	0.195004	-1.14418	down	0.00679089	--	ko00561;ko01100;ko04714;ko04723;ko04923;map00561;map01100;map04714;map04723;map04923	XP_011019592.1	PREDICTED: monoglyceride lipase [Populus euphratica]	--	--
Pda_00002658-RA	-0.428823	normal	0.728471	-1.45705	down	0.0601272	-0.20183	normal	0.799653	GO:0000976;GO:0000977;GO:0000981;GO:0001012;GO:0001067;GO:0001085;GO:0001228;GO:0003674;GO:0003676;GO:0003677;GO:0003682;GO:0003690;GO:0003700;GO:0005488;GO:0005515;GO:0005575;GO:0005622;GO:0005623;GO:0005634;GO:0005667;GO:0006139;GO:0006351;GO:0006355;GO:0006357;GO:0006366;GO:0006725;GO:0006807;GO:0007623;GO:0008134;GO:0008150;GO:0008152;GO:0009058;GO:0009059;GO:0009314;GO:0009416;GO:0009628;GO:…	--	TKR99782.1	GATA transcription factor 12 [Populus alba]	GAT12_ARATH	GATA transcription factor 12 OS=Arabidopsis thaliana OX=3702 GN=GATA12 PE=2 SV=1
Pda_00002661-RA	-0.0762563	normal	0.963669	-1.09971	down	0.301162	-1.13917	down	0.154786	GO:0000165;GO:0000186;GO:0000209;GO:0001932;GO:0001934;GO:0003674;GO:0003824;GO:0004672;GO:0004674;GO:0004706;GO:0004709;GO:0004842;GO:0005488;GO:0005515;GO:0005575;GO:0005622;GO:0005623;GO:0005737;GO:0006355;GO:0006357;GO:0006464;GO:0006468;GO:0006508;GO:0006511;GO:0006793;GO:0006796;GO:0006807;GO:0006950;GO:0006970;GO:0007154;GO:0007165;GO:0007254;GO:0007256;GO:0007346;GO:0008150;GO:0008152;GO:…	--	TKR99784.1	hypothetical protein D5086_0000192140 [Populus alba]	--	--
Pda_00002686-RA	1.03204	up	0.12537	0.726937	normal	0.279639	-0.0974157	normal	0.902674	GO:0000041;GO:0000139;GO:0003674;GO:0005215;GO:0005384;GO:0005575;GO:0005622;GO:0005623;GO:0005737;GO:0005768;GO:0005770;GO:0005794;GO:0006810;GO:0006811;GO:0006812;GO:0006828;GO:0006873;GO:0006875;GO:0008150;GO:0008324;GO:0009987;GO:0010008;GO:0010035;GO:0010038;GO:0010042;GO:0010486;GO:0012505;GO:0015075;GO:0015077;GO:0015078;GO:0015291;GO:0015297;GO:0015298;GO:0015299;GO:0015318;GO:0015491;GO:…	--	XP_011027107.1	PREDICTED: metal tolerance protein 11-like [Populus euphratica]	MTP11_ARATH	Metal tolerance protein 11 OS=Arabidopsis thaliana OX=3702 GN=MTP11 PE=2 SV=1
Pda_00002689-RA	2.40786	up	2.88e-17	2.788	up	4.3e-26	3.24094	up	7.07e-41	--	--	TKS16862.1	hypothetical protein D5086_0000016930 [Populus alba]	--	--
Pda_00002697-RA	-0.0830097	normal	0.897695	0.0803332	normal	0.862337	-1.21923	down	1.33e-05	--	ko00561;ko01100;ko04714;ko04723;ko04923;map00561;map01100;map04714;map04723;map04923	TKS16868.1	hydrolase family protein [Populus alba]	MGLL_HUMAN	Monoglyceride lipase OS=Homo sapiens OX=9606 GN=MGLL PE=1 SV=2
Pda_00002699-RA	1.05179	up	0.0203212	0.588155	normal	0.235307	1.36862	up	0.000288948	GO:0000145;GO:0001505;GO:0002237;GO:0002831;GO:0002833;GO:0003674;GO:0005488;GO:0005515;GO:0005543;GO:0005546;GO:0005575;GO:0005622;GO:0005623;GO:0005634;GO:0005737;GO:0005829;GO:0005938;GO:0006810;GO:0006836;GO:0006887;GO:0006903;GO:0006904;GO:0007154;GO:0007267;GO:0007268;GO:0007269;GO:0008013;GO:0008150;GO:0008289;GO:0009605;GO:0009607;GO:0009617;GO:0009620;GO:0009987;GO:0010033;GO:0016079;GO:…	ko04910;map04910	TKS16870.1	exocyst complex component EXO70A1-like [Populus alba]	E70H1_ARATH	Exocyst complex component EXO70H1 OS=Arabidopsis thaliana OX=3702 GN=EXO70H1 PE=1 SV=1
Pda_00002704-RA	1.04065	up	0.00103143	1.11542	up	8.52e-05	-0.212866	normal	0.559446	GO:0000325;GO:0003674;GO:0003824;GO:0005575;GO:0005622;GO:0005623;GO:0005634;GO:0005737;GO:0005773;GO:0005774;GO:0005783;GO:0005789;GO:0008150;GO:0008152;GO:0009058;GO:0009314;GO:0009411;GO:0009416;GO:0009628;GO:0009705;GO:0009719;GO:0009725;GO:0009733;GO:0009812;GO:0009813;GO:0010033;GO:0010224;GO:0012505;GO:0016020;GO:0016853;GO:0016872;GO:0019898;GO:0031090;GO:0031312;GO:0031984;GO:0042175;GO:…	ko00941;ko01100;ko01110;map00941;map01100;map01110	QDH76477.1	chalcone isomerase [Populus hybrid cultivar]	CFI2_VITVI	Chalcone--flavonone isomerase 2 OS=Vitis vinifera OX=29760 GN=CHI2 PE=3 SV=1
Pda_00002708-RA	5.17075	up	0.000214433	5.05679	up	0.000102978	0	0	0	GO:0003674;GO:0003824;GO:0005215;GO:0005575;GO:0005623;GO:0005886;GO:0006810;GO:0007275;GO:0008150;GO:0009555;GO:0009653;GO:0009987;GO:0010208;GO:0010927;GO:0015399;GO:0015405;GO:0016020;GO:0016021;GO:0016043;GO:0016462;GO:0016787;GO:0016817;GO:0016818;GO:0016887;GO:0017111;GO:0022607;GO:0022804;GO:0022857;GO:0030198;GO:0031224;GO:0032501;GO:0032502;GO:0032989;GO:0042623;GO:0042626;GO:0043062;GO:…	ko01523;ko02010;ko04976;map01523;map02010;map04976	TKS16878.1	ABC transporter G family member 6-like [Populus alba]	AB6G_ARATH	ABC transporter G family member 6 OS=Arabidopsis thaliana OX=3702 GN=ABCG6 PE=2 SV=1
Pda_00002715-RA	-0.680711	normal	0.000489707	-1.0064	down	7.25e-10	-1.34787	down	7.16e-18	--	ko05034;ko05203;ko05322;map05034;map05203;map05322	XP_004294578.1	PREDICTED: histone H4-like [Fragaria vesca subsp. vesca]	H41_WHEAT	Histone H4 variant TH011 OS=Triticum aestivum OX=4565 PE=3 SV=2
Pda_00002748-RA	-0.549389	normal	0.586327	-0.521624	normal	0.480555	-1.96524	down	0.00977788	--	--	ADU54137.1	lateral organ boundaries domain 1 [Populus tremula x Populus alba]	LBD1_ARATH	LOB domain-containing protein 1 OS=Arabidopsis thaliana OX=3702 GN=LBD1 PE=2 SV=1
Pda_00002752-RA	-0.320151	normal	0.814107	0.6912	normal	0.348708	-1.69613	down	0.049482	--	--	TKS16915.1	uncharacterized protein D5086_0000017460 [Populus alba]	--	--
Pda_00002753-RA	0.0337786	normal	0.97046	-0.340176	normal	0.439112	-1.78637	down	2.32e-05	--	--	XP_002316348.3	uncharacterized protein LOC7458641 [Populus trichocarpa]	--	--
Pda_00002766-RA	-0.319729	normal	0.325944	0.0937207	normal	0.768486	-1.10373	down	1.19e-07	--	--	TKS16925.1	hypothetical protein D5086_0000017560 [Populus alba]	--	--
Pda_00002768-RA	0.923113	normal	0.0138516	1.25442	up	1.77e-05	0.57037	normal	0.104008	GO:0003674;GO:0003824;GO:0004180;GO:0004185;GO:0005575;GO:0005622;GO:0005623;GO:0005737;GO:0005773;GO:0006508;GO:0006807;GO:0008150;GO:0008152;GO:0008233;GO:0008236;GO:0008238;GO:0009056;GO:0009057;GO:0009987;GO:0016787;GO:0017171;GO:0019538;GO:0030163;GO:0043170;GO:0043226;GO:0043227;GO:0043229;GO:0043231;GO:0044237;GO:0044238;GO:0044248;GO:0044257;GO:0044260;GO:0044265;GO:0044267;GO:0044424;GO:…	--	KAB5538930.1	hypothetical protein DKX38_016463 [Salix brachista]	SCP27_ARATH	Serine carboxypeptidase-like 27 OS=Arabidopsis thaliana OX=3702 GN=SCPL27 PE=2 SV=1
Pda_00002771-RA	0.098293	normal	0.793734	0.0662325	normal	0.785807	-1.0524	down	9.77e-12	GO:0002376;GO:0005575;GO:0005623;GO:0005886;GO:0006950;GO:0006952;GO:0006955;GO:0007275;GO:0007568;GO:0008150;GO:0009605;GO:0009607;GO:0009620;GO:0009814;GO:0009817;GO:0010150;GO:0016020;GO:0032501;GO:0032502;GO:0043207;GO:0044464;GO:0045087;GO:0048366;GO:0048367;GO:0048731;GO:0048827;GO:0048856;GO:0050832;GO:0050896;GO:0051704;GO:0051707;GO:0071944;GO:0090693;GO:0098542;GO:0099402	--	TKS16930.1	hypothetical protein D5086_0000017610 [Populus alba]	MLO6_ARATH	MLO-like protein 6 OS=Arabidopsis thaliana OX=3702 GN=MLO6 PE=2 SV=2
Pda_00002777-RA	0.565191	normal	0.00493316	0.735377	normal	8.74e-16	1.6491	up	1.27e-95	GO:0003674;GO:0005488;GO:0005515;GO:0005575;GO:0005622;GO:0005623;GO:0005737;GO:0006091;GO:0006950;GO:0008150;GO:0008152;GO:0009266;GO:0009314;GO:0009409;GO:0009416;GO:0009507;GO:0009526;GO:0009532;GO:0009534;GO:0009535;GO:0009536;GO:0009570;GO:0009579;GO:0009628;GO:0009637;GO:0009639;GO:0009642;GO:0009644;GO:0009645;GO:0009765;GO:0009768;GO:0009941;GO:0009987;GO:0010114;GO:0010218;GO:0010287;GO:…	ko00196;map00196	TKS16935.1	putative chlorophyll a/b-binding family protein [Populus alba]	CAB6_ARATH	Chlorophyll a-b binding protein 6, chloroplastic OS=Arabidopsis thaliana OX=3702 GN=LHCA1 PE=1 SV=1
Pda_00002778-RA	0.709041	normal	0.417656	1.34487	up	0.00813297	0.871845	normal	0.132708	GO:0003674;GO:0003824;GO:0004672;GO:0005488;GO:0005515;GO:0006464;GO:0006468;GO:0006793;GO:0006796;GO:0006807;GO:0008150;GO:0008152;GO:0009987;GO:0016301;GO:0016310;GO:0016740;GO:0016772;GO:0016773;GO:0019538;GO:0036211;GO:0042802;GO:0042803;GO:0043170;GO:0043412;GO:0044237;GO:0044238;GO:0044260;GO:0044267;GO:0046983;GO:0071704;GO:0140096;GO:1901564	--	TKS16936.1	hypothetical protein D5086_0000017670 [Populus alba]	ACCR2_ARATH	Serine/threonine-protein kinase-like protein CCR2 OS=Arabidopsis thaliana OX=3702 GN=CCR2 PE=1 SV=1
Pda_00002782-RA	-0.446139	normal	0.0611483	-0.21225	normal	0.371764	-1.07217	down	6.16e-09	--	--	TKS16940.1	hypothetical protein D5086_0000017710 [Populus alba]	AROC_ARATH	Chorismate synthase, chloroplastic OS=Arabidopsis thaliana OX=3702 GN=EMB1144 PE=2 SV=2
Pda_00002789-RA	-1.2659	down	0.210344	-0.736223	normal	0.390066	0.0856424	normal	0.916517	--	ko04141;map04141	TKS16944.1	hypothetical protein D5086_0000017750 [Populus alba]	WAP_SOLLC	WPP domain-associated protein (Fragment) OS=Solanum lycopersicum OX=4081 GN=WAP PE=1 SV=1
Pda_00002790-RA	-0.247599	normal	0.417902	0.00544705	normal	0.987431	1.33349	up	4.53e-18	--	ko00561;ko01100;ko04714;ko04723;ko04923;map00561;map01100;map04714;map04723;map04923	ALM55687.1	caffeoyl shikimate esterase 13 [Populus tomentosa]	--	--
Pda_00002794-RA	0.11877	normal	0.869781	-0.0261587	normal	0.963464	-1.07285	down	0.00128628	--	--	TKS16948.1	putative aquaporin PIP2-5 [Populus alba]	PIP25_ARATH	Probable aquaporin PIP2-5 OS=Arabidopsis thaliana OX=3702 GN=PIP2-5 PE=1 SV=1
Pda_00002808-RA	1.54047	up	0.013663	1.15769	up	0.0803573	1.18315	up	0.043486	GO:0003674;GO:0005488;GO:0005509;GO:0005515;GO:0005543;GO:0005544;GO:0005575;GO:0005622;GO:0005623;GO:0005737;GO:0005783;GO:0005789;GO:0005886;GO:0005887;GO:0008289;GO:0008429;GO:0009898;GO:0012505;GO:0016020;GO:0016021;GO:0019897;GO:0019898;GO:0031210;GO:0031224;GO:0031226;GO:0031227;GO:0031234;GO:0031984;GO:0035091;GO:0042175;GO:0042802;GO:0043167;GO:0043168;GO:0043169;GO:0043226;GO:0043227;GO:…	--	TKS16961.1	hypothetical protein D5086_0000017920 [Populus alba]	SYT3_ARATH	Synaptotagmin-3 OS=Arabidopsis thaliana OX=3702 GN=SYT3 PE=2 SV=1
Pda_00002811-RA	0.788926	normal	0.0322607	1.27676	up	2.69e-05	-0.620621	normal	0.0831095	GO:0001101;GO:0003674;GO:0003824;GO:0006464;GO:0006508;GO:0006511;GO:0006725;GO:0006807;GO:0008150;GO:0008152;GO:0009056;GO:0009057;GO:0009058;GO:0009636;GO:0009698;GO:0009699;GO:0009719;GO:0009725;GO:0009739;GO:0009987;GO:0010033;GO:0010243;GO:0014070;GO:0016598;GO:0016829;GO:0016840;GO:0016841;GO:0019438;GO:0019538;GO:0019748;GO:0019941;GO:0030163;GO:0033993;GO:0036211;GO:0042221;GO:0042493;GO:…	ko00360;ko00940;ko01100;ko01110;map00360;map00940;map01100;map01110	AJR20994.1	phenylalanine ammonia-lyase [Populus szechuanica]	PAL2_POPKI	Phenylalanine ammonia-lyase G2B OS=Populus kitakamiensis OX=34292 GN=PALG2B PE=3 SV=1
Pda_00002821-RA	0.0603474	normal	0.968974	-2.19226	down	0.00876646	-2.35794	down	0.0188756	GO:0005575;GO:0006950;GO:0006952;GO:0008150;GO:0009605;GO:0009607;GO:0009617;GO:0016020;GO:0042742;GO:0043207;GO:0050896;GO:0051704;GO:0051707;GO:0098542	ko04010;ko04064;ko04620;ko04621;ko04624;ko04722;ko05133;ko05140;ko05142;ko05145;ko05152;ko05162;ko05164;map04010;map04064;map04620;map04621;map04624;map04722;map05133;map05140;map05142;map05145;map05152;map05162;map05164	TKS16972.1	hypothetical protein D5086_0000018030 [Populus alba]	LYK3_ARATH	LysM domain receptor-like kinase 3 OS=Arabidopsis thaliana OX=3702 GN=LYK3 PE=2 SV=1
Pda_00002824-RA	0.398523	normal	0.312366	1.03704	up	0.000124966	0.401442	normal	0.182918	GO:0003674;GO:0003824;GO:0005215;GO:0005575;GO:0005623;GO:0005886;GO:0006810;GO:0008150;GO:0015399;GO:0015405;GO:0016020;GO:0016021;GO:0016462;GO:0016787;GO:0016817;GO:0016818;GO:0016887;GO:0017111;GO:0022804;GO:0022857;GO:0031224;GO:0042623;GO:0042626;GO:0043492;GO:0044425;GO:0044464;GO:0051179;GO:0051234;GO:0055085;GO:0071944	--	TKS16975.1	ABC transporter family protein [Populus alba]	AB24G_ARATH	ABC transporter G family member 24 OS=Arabidopsis thaliana OX=3702 GN=ABCG24 PE=2 SV=2
Pda_00002871-RA	-1.67526	down	0.0037599	-0.764402	normal	0.188378	-1.62266	down	0.000214859	--	--	TKS17005.1	hypothetical protein D5086_0000018360 [Populus alba]	--	--
Pda_00002890-RA	1.18286	up	0.107524	2.22008	up	5.56e-07	0.612041	normal	0.389096	--	--	TKS17025.1	putative 2-oxoglutarate/Fe(II)-dependent dioxygenase [Populus alba]	FL3H2_ORYSJ	Flavanone 3-dioxygenase 2 OS=Oryza sativa subsp. japonica OX=39947 GN=F3H-2 PE=1 SV=1
Pda_00002891-RA	-0.259227	normal	0.573818	-0.695717	normal	0.020005	-1.47106	down	5.26e-08	--	--	TKS17026.1	hypothetical protein D5086_0000018570 [Populus alba]	--	--
Pda_00002897-RA	0.676086	normal	5.92e-09	1.06051	up	2e-30	0.941106	normal	3.32e-24	GO:0000272;GO:0001871;GO:0003674;GO:0003824;GO:0005488;GO:0005575;GO:0005622;GO:0005623;GO:0005737;GO:0005975;GO:0005976;GO:0005982;GO:0005983;GO:0006073;GO:0006793;GO:0006796;GO:0008150;GO:0008152;GO:0009056;GO:0009057;GO:0009251;GO:0009507;GO:0009532;GO:0009536;GO:0009570;GO:0009987;GO:0016052;GO:0016311;GO:0016787;GO:0016788;GO:0016791;GO:0019203;GO:0030246;GO:0030247;GO:0042578;GO:0043170;GO:…	--	TKS17030.1	hypothetical protein D5086_0000018610 [Populus alba]	DSP4_CASSA	Phosphoglucan phosphatase DSP4, amyloplastic OS=Castanea sativa OX=21020 GN=DSP4 PE=1 SV=1
Pda_00002899-RA	-0.585497	normal	0.169829	-0.404956	normal	0.30773	-1.58902	down	1.75e-07	GO:0002790;GO:0003400;GO:0003674;GO:0005085;GO:0005090;GO:0005096;GO:0005488;GO:0005515;GO:0005575;GO:0005622;GO:0005623;GO:0005737;GO:0005783;GO:0005789;GO:0005886;GO:0006810;GO:0006811;GO:0006817;GO:0006820;GO:0006888;GO:0006950;GO:0007154;GO:0008047;GO:0008104;GO:0008150;GO:0009267;GO:0009306;GO:0009605;GO:0009987;GO:0009991;GO:0012505;GO:0015031;GO:0015698;GO:0015833;GO:0016020;GO:0016021;GO:…	ko04141;map04141	XP_011024298.1	PREDICTED: SEC12-like protein 1 isoform X1 [Populus euphratica]	PHF1_ARATH	SEC12-like protein 1 OS=Arabidopsis thaliana OX=3702 GN=PHF1 PE=1 SV=2
Pda_00002904-RA	-0.801905	normal	4.12e-05	-0.344448	normal	0.0370999	-1.29681	down	3.42e-16	GO:0000271;GO:0003674;GO:0003824;GO:0005575;GO:0005622;GO:0005623;GO:0005737;GO:0005783;GO:0005794;GO:0005975;GO:0005976;GO:0006022;GO:0006023;GO:0006024;GO:0006029;GO:0006040;GO:0006044;GO:0006082;GO:0006790;GO:0006807;GO:0007154;GO:0007165;GO:0007166;GO:0007167;GO:0007178;GO:0008101;GO:0008150;GO:0008152;GO:0008194;GO:0008375;GO:0008589;GO:0009058;GO:0009059;GO:0009100;GO:0009101;GO:0009966;GO:…	--	TKS17035.1	glycosyltransferase family protein 64 protein C5 [Populus alba]	GINT1_ARATH	Glucosamine inositolphosphorylceramide transferase 1 OS=Arabidopsis thaliana OX=3702 GN=GINT1 PE=2 SV=1
Pda_00002908-RA	0	0	0	0	0	0	1.48328	up	0.0504459	GO:0005575;GO:0005622;GO:0005623;GO:0005737;GO:0044424;GO:0044464	ko00010;ko00230;ko00620;ko01100;ko01110;ko01120;ko01130;ko01200;ko01230;ko04922;ko04930;ko05165;ko05203;ko05230;map00010;map00230;map00620;map01100;map01110;map01120;map01130;map01200;map01230;map04922;map04930;map05165;map05203;map05230	APR64445.1	hypothetical protein [Populus tomentosa]	KPYC1_ORYSI	Pyruvate kinase 1, cytosolic OS=Oryza sativa subsp. indica OX=39946 GN=OsI_35105 PE=3 SV=1
Pda_00002917-RA	0	0	0	4.00354	up	0.00118621	0	0	0	GO:0000030;GO:0003674;GO:0003824;GO:0008150;GO:0008152;GO:0016740;GO:0016757;GO:0016758;GO:0019187;GO:0051753;GO:0070085;GO:0097502	--	XP_002315357.1	glucomannan 4-beta-mannosyltransferase 9 [Populus trichocarpa]	CSLA9_ARATH	Glucomannan 4-beta-mannosyltransferase 9 OS=Arabidopsis thaliana OX=3702 GN=CSLA9 PE=1 SV=1
Pda_00002925-RA	0.762712	normal	3.74e-06	0.881786	normal	3.94e-11	1.01087	up	5.38e-12	GO:0001666;GO:0003674;GO:0003824;GO:0004672;GO:0004674;GO:0004712;GO:0005575;GO:0005622;GO:0005623;GO:0005737;GO:0005783;GO:0005789;GO:0006082;GO:0006464;GO:0006468;GO:0006629;GO:0006720;GO:0006721;GO:0006793;GO:0006796;GO:0006807;GO:0006950;GO:0007154;GO:0007165;GO:0008150;GO:0008152;GO:0008299;GO:0008610;GO:0009058;GO:0009628;GO:0009685;GO:0009686;GO:0009719;GO:0009723;GO:0009725;GO:0009743;GO:…	ko04016;ko04075;map04016;map04075	XP_002316514.3	serine/threonine-protein kinase CTR1 isoform X2 [Populus trichocarpa]	CTR1_ARATH	Serine/threonine-protein kinase CTR1 OS=Arabidopsis thaliana OX=3702 GN=CTR1 PE=1 SV=1
Pda_00002931-RA	-0.00938542	normal	0.995007	0.404125	normal	0.533931	-1.69219	down	0.0182939	--	--	TKS17057.1	hypothetical protein D5086_0000018880 [Populus alba]	--	--
Pda_00002942-RA	-0.136502	normal	0.560107	0.636854	normal	2.87e-09	-2.01908	down	3.52e-69	GO:0003674;GO:0005488;GO:0005575;GO:0005622;GO:0005623;GO:0005737;GO:0006810;GO:0006811;GO:0006812;GO:0006873;GO:0006875;GO:0008150;GO:0009987;GO:0019725;GO:0030001;GO:0030003;GO:0042592;GO:0043167;GO:0043169;GO:0044424;GO:0044464;GO:0046872;GO:0046914;GO:0046916;GO:0048878;GO:0050801;GO:0051179;GO:0051234;GO:0055065;GO:0055076;GO:0055080;GO:0055082;GO:0065007;GO:0065008;GO:0098771	ko04978;map04978	XP_002315448.2	copper transport protein ATX1 [Populus trichocarpa]	ATOX1_ARATH	Copper transport protein ATX1 OS=Arabidopsis thaliana OX=3702 GN=ATX1 PE=1 SV=2
Pda_00002945-RA	0.595447	normal	0.430764	1.0085	up	0.03955	-0.463991	normal	0.448232	--	--	TKS17069.1	hypothetical protein D5086_0000019000 [Populus alba]	GDL71_ARATH	GDSL esterase/lipase At5g03610 OS=Arabidopsis thaliana OX=3702 GN=At5g03610 PE=2 SV=1
Pda_00002947-RA	4.50018	up	6.61e-35	4.46919	up	5.95e-44	1.14698	up	0.0479278	--	ko00940;ko01100;ko01110;map00940;map01100;map01110	OVA03712.1	Plant peroxidase [Macleaya cordata]	PERX_NICSY	Lignin-forming anionic peroxidase OS=Nicotiana sylvestris OX=4096 PE=2 SV=1
Pda_00002955-RA	0.566343	normal	0.000669324	0.380409	normal	0.0137895	1.23565	up	7.28e-19	GO:0000160;GO:0001101;GO:0003674;GO:0003676;GO:0003677;GO:0003700;GO:0005488;GO:0005575;GO:0005622;GO:0005623;GO:0005634;GO:0005737;GO:0005886;GO:0006355;GO:0006950;GO:0007154;GO:0007165;GO:0008150;GO:0008219;GO:0009266;GO:0009408;GO:0009605;GO:0009607;GO:0009628;GO:0009719;GO:0009723;GO:0009725;GO:0009735;GO:0009753;GO:0009755;GO:0009873;GO:0009889;GO:0009891;GO:0009893;GO:0009987;GO:0010033;GO:…	--	XP_024465361.1	ethylene-responsive transcription factor RAP2-3 isoform X2 [Populus trichocarpa]	RAP23_ARATH	Ethylene-responsive transcription factor RAP2-3 OS=Arabidopsis thaliana OX=3702 GN=RAP2-3 PE=1 SV=2
Pda_00002970-RA	-0.503699	normal	0.526502	-1.03668	down	0.0601952	-1.08623	down	0.146254	--	--	XP_002307498.3	uncharacterized protein LOC7469224 isoform X2 [Populus trichocarpa]	--	--
Pda_00002972-RA	-0.256312	normal	0.557087	-0.583496	normal	0.0193611	-1.30639	down	4.15e-07	GO:0003674;GO:0003676;GO:0003677;GO:0003700;GO:0005488;GO:0005575;GO:0005622;GO:0005623;GO:0005634;GO:0006355;GO:0008150;GO:0009889;GO:0010468;GO:0010556;GO:0019219;GO:0019222;GO:0031323;GO:0031326;GO:0043226;GO:0043227;GO:0043229;GO:0043231;GO:0043565;GO:0044424;GO:0044464;GO:0050789;GO:0050794;GO:0051171;GO:0051252;GO:0060255;GO:0065007;GO:0080090;GO:0097159;GO:0140110;GO:1901363;GO:1903506;GO:…	ko04075;map04075	TKS03654.1	G-box binding factor 4 family protein [Populus alba]	GBF4_ARATH	G-box-binding factor 4 OS=Arabidopsis thaliana OX=3702 GN=GBF4 PE=1 SV=1
Pda_00002987-RA	0.571533	normal	0.408235	1.02755	up	0.0251517	0.631992	normal	0.164991	GO:0000226;GO:0000271;GO:0000278;GO:0000281;GO:0000910;GO:0003674;GO:0003824;GO:0005575;GO:0005622;GO:0005623;GO:0005737;GO:0005794;GO:0005886;GO:0005887;GO:0005975;GO:0005976;GO:0006073;GO:0006996;GO:0007010;GO:0007017;GO:0007049;GO:0008150;GO:0008152;GO:0009058;GO:0009059;GO:0009250;GO:0009825;GO:0009832;GO:0009833;GO:0009987;GO:0010330;GO:0012505;GO:0016020;GO:0016021;GO:0016043;GO:0016049;GO:…	--	AFZ78561.1	cellulose synthase [Populus tomentosa]	CESA2_ARATH	Cellulose synthase A catalytic subunit 2 [UDP-forming] OS=Arabidopsis thaliana OX=3702 GN=CESA2 PE=1 SV=1
Pda_00002995-RA	0.628479	normal	0.0220025	-0.933574	normal	6.68e-07	-2.1206	down	1.91e-25	GO:0001101;GO:0003674;GO:0003700;GO:0006355;GO:0006950;GO:0006952;GO:0006970;GO:0008150;GO:0009605;GO:0009607;GO:0009620;GO:0009628;GO:0009719;GO:0009725;GO:0009737;GO:0009743;GO:0009746;GO:0009749;GO:0009787;GO:0009788;GO:0009889;GO:0009891;GO:0009893;GO:0009966;GO:0009968;GO:0010033;GO:0010468;GO:0010556;GO:0010557;GO:0010604;GO:0010628;GO:0010646;GO:0010648;GO:0019219;GO:0019222;GO:0023051;GO:…	--	TKS03639.1	AP2 domain-containing transcription factor family protein [Populus alba]	EF110_ARATH	Ethylene-responsive transcription factor ERF110 OS=Arabidopsis thaliana OX=3702 GN=ERF110 PE=2 SV=2
Pda_00003001-RA	-0.466553	normal	0.0252661	0.0139281	normal	0.952278	-1.61104	down	2.66e-32	GO:0003674;GO:0003824;GO:0004601;GO:0005575;GO:0005618;GO:0005622;GO:0005623;GO:0005737;GO:0005773;GO:0005911;GO:0008150;GO:0008152;GO:0009505;GO:0009506;GO:0009636;GO:0009664;GO:0009987;GO:0016020;GO:0016043;GO:0016209;GO:0016491;GO:0016684;GO:0030054;GO:0030312;GO:0042221;GO:0043226;GO:0043227;GO:0043229;GO:0043231;GO:0044424;GO:0044444;GO:0044464;GO:0045229;GO:0050896;GO:0051716;GO:0055044;GO:…	ko00940;ko01100;ko01110;map00940;map01100;map01110	XP_002306716.1	peroxidase 12 [Populus trichocarpa]	PER12_ARATH	Peroxidase 12 OS=Arabidopsis thaliana OX=3702 GN=PER12 PE=1 SV=1
Pda_00003015-RA	0.462114	normal	0.0095867	-0.472103	normal	1.64e-05	-1.03724	down	1.71e-23	GO:0003674;GO:0003824;GO:0004103;GO:0004305;GO:0005575;GO:0005622;GO:0005623;GO:0005737;GO:0005829;GO:0006629;GO:0006644;GO:0006646;GO:0006650;GO:0006656;GO:0006657;GO:0006793;GO:0006796;GO:0006807;GO:0006950;GO:0008150;GO:0008152;GO:0008610;GO:0008654;GO:0009058;GO:0009611;GO:0009987;GO:0016301;GO:0016310;GO:0016740;GO:0016772;GO:0016773;GO:0019637;GO:0044237;GO:0044238;GO:0044249;GO:0044255;GO:…	ko00564;ko01100;ko03010;ko05231;map00564;map01100;map03010;map05231	TKS03624.1	hypothetical protein D5086_0000156210 [Populus alba]	CK3_ARATH	Probable choline kinase 3 OS=Arabidopsis thaliana OX=3702 GN=At4g09760 PE=2 SV=1
Pda_00003021-RA	-0.686927	normal	0.404088	-0.639081	normal	0.342576	-1.48221	down	0.013993	--	--	XP_002306724.1	uncharacterized protein LOC7492492 [Populus trichocarpa]	--	--
Pda_00003027-RA	-0.137681	normal	0.778103	-0.090039	normal	0.800597	-1.20483	down	1.55e-07	GO:0005575;GO:0005622;GO:0005623;GO:0005737;GO:0006790;GO:0008150;GO:0008152;GO:0009987;GO:0016043;GO:0016226;GO:0022607;GO:0031163;GO:0044085;GO:0044237;GO:0044424;GO:0044464;GO:0051186;GO:0071840	--	TKS03612.1	anamorsin-like [Populus alba]	DRE2_POPTR	Anamorsin homolog OS=Populus trichocarpa OX=3694 GN=POPTRDRAFT_761104 PE=2 SV=1
Pda_00003042-RA	1.94076	up	0.00968017	0	0	0	0	0	0	--	--	XP_011044810.1	PREDICTED: laccase-15-like isoform X2 [Populus euphratica]	LAC15_ARATH	Laccase-15 OS=Arabidopsis thaliana OX=3702 GN=TT10 PE=1 SV=1
Pda_00003044-RA	2.07241	up	0.00454655	0	0	0	0	0	0	--	--	XP_002307536.3	laccase-15 [Populus trichocarpa]	LAC14_ARATH	Laccase-14 OS=Arabidopsis thaliana OX=3702 GN=LAC14 PE=2 SV=1
Pda_00003052-RA	-1.60851	down	0.035388	-0.821978	normal	0.210629	-2.71447	down	0.000134753	--	ko04075;map04075	TKS03594.1	brassinosteroid-regulated protein BRU1-like [Populus alba]	XTH15_ARATH	Xyloglucan endotransglucosylase/hydrolase protein 15 OS=Arabidopsis thaliana OX=3702 GN=XTH15 PE=1 SV=1
Pda_00003071-RA	0.155021	normal	0.771354	0.351062	normal	0.257728	-1.10527	down	4.9e-05	GO:0003674;GO:0003676;GO:0003677;GO:0003700;GO:0005488;GO:0006355;GO:0008150;GO:0009889;GO:0010453;GO:0010468;GO:0010556;GO:0019219;GO:0019222;GO:0031323;GO:0031326;GO:0042659;GO:0043565;GO:0045595;GO:0050789;GO:0050793;GO:0050794;GO:0051171;GO:0051252;GO:0060255;GO:0065007;GO:0080090;GO:0097159;GO:0140110;GO:1901363;GO:1903506;GO:2000112;GO:2001141	--	TKS03579.1	hypothetical protein D5086_0000155760 [Populus alba]	WRK28_ARATH	WRKY transcription factor 28 OS=Arabidopsis thaliana OX=3702 GN=WRKY28 PE=2 SV=1
Pda_00003087-RA	0.0442476	normal	0.905564	0.236062	normal	0.11902	-1.5146	down	3.79e-27	--	--	TKS03566.1	hypothetical protein D5086_0000155630 [Populus alba]	APF2_ARATH	Aspartyl protease family protein 2 OS=Arabidopsis thaliana OX=3702 GN=APF2 PE=2 SV=1
Pda_00003091-RA	1.09353	up	1.35e-10	0.435849	normal	0.0219813	1.80111	up	1.39e-31	--	--	ABK96696.1	unknown [Populus trichocarpa x Populus deltoides]	--	--
Pda_00003102-RA	0	0	0	1.72728	up	0.0518941	0	0	0	GO:0000003;GO:0000280;GO:0003006;GO:0006355;GO:0006996;GO:0007049;GO:0007135;GO:0007140;GO:0007142;GO:0007275;GO:0007276;GO:0008150;GO:0009555;GO:0009556;GO:0009889;GO:0009987;GO:0010468;GO:0010556;GO:0016043;GO:0019219;GO:0019222;GO:0019953;GO:0022402;GO:0022412;GO:0022414;GO:0031323;GO:0031326;GO:0032501;GO:0032502;GO:0032504;GO:0034293;GO:0043934;GO:0044703;GO:0048229;GO:0048232;GO:0048236;GO:…	--	TKS03558.1	hypothetical protein D5086_0000155550 [Populus alba]	JASON_ARATH	Protein JASON OS=Arabidopsis thaliana OX=3702 GN=JASON PE=2 SV=1
Pda_00003104-RA	-0.251359	normal	0.670075	-0.704596	normal	0.0578488	-2.49134	down	1.03e-09	GO:0003674;GO:0003700;GO:0006355;GO:0008150;GO:0009889;GO:0010468;GO:0010556;GO:0019219;GO:0019222;GO:0031323;GO:0031326;GO:0050789;GO:0050794;GO:0051171;GO:0051252;GO:0060255;GO:0065007;GO:0080090;GO:0140110;GO:1903506;GO:2000112;GO:2001141	--	TKS03556.1	uncharacterized protein D5086_0000155530 [Populus alba]	MYBF_ARATH	Putative Myb family transcription factor At1g14600 OS=Arabidopsis thaliana OX=3702 GN=At1g14600 PE=2 SV=2
Pda_00003116-RA	0.934222	normal	0.00297452	1.17143	up	1.43e-05	1.75525	up	5.37e-12	GO:0005575;GO:0005622;GO:0005623;GO:0005737;GO:0009507;GO:0009526;GO:0009532;GO:0009534;GO:0009535;GO:0009536;GO:0009570;GO:0009579;GO:0009941;GO:0010287;GO:0016020;GO:0031967;GO:0031975;GO:0031976;GO:0031984;GO:0034357;GO:0042651;GO:0043226;GO:0043227;GO:0043229;GO:0043231;GO:0044422;GO:0044424;GO:0044434;GO:0044435;GO:0044436;GO:0044444;GO:0044446;GO:0044464;GO:0055035	--	XP_002306762.1	uncharacterized oxidoreductase At1g06690 chloroplastic [Populus trichocarpa]	Y1669_ARATH	Uncharacterized oxidoreductase At1g06690, chloroplastic OS=Arabidopsis thaliana OX=3702 GN=At1g06690 PE=1 SV=1
Pda_00003117-RA	0.719683	normal	0.0120465	1.2563	up	3.18e-27	1.21513	up	4.79e-30	GO:0005575;GO:0005622;GO:0005623;GO:0005737;GO:0009507;GO:0009526;GO:0009532;GO:0009534;GO:0009535;GO:0009536;GO:0009570;GO:0009579;GO:0009941;GO:0010287;GO:0016020;GO:0031967;GO:0031975;GO:0031976;GO:0031984;GO:0034357;GO:0042651;GO:0043226;GO:0043227;GO:0043229;GO:0043231;GO:0044422;GO:0044424;GO:0044434;GO:0044435;GO:0044436;GO:0044444;GO:0044446;GO:0044464;GO:0055035	--	XP_002306763.2	uncharacterized oxidoreductase At1g06690 chloroplastic [Populus trichocarpa]	Y1669_ARATH	Uncharacterized oxidoreductase At1g06690, chloroplastic OS=Arabidopsis thaliana OX=3702 GN=At1g06690 PE=1 SV=1
Pda_00003118-RA	0.266702	normal	0.138551	-0.110916	normal	0.475541	1.5328	up	1.75e-58	--	--	TKS03545.1	transcription factor PIF4-like isoform X2 [Populus alba]	PIF5_ARATH	Transcription factor PIF5 OS=Arabidopsis thaliana OX=3702 GN=PIF5 PE=1 SV=1
Pda_00003122-RA	4.19359	up	0.000719643	0	0	0	0	0	0	--	--	TKS03543.1	protein TRANSPARENT TESTA 12-like [Populus alba]	DTX41_ARATH	Protein DETOXIFICATION 41 OS=Arabidopsis thaliana OX=3702 GN=DTX41 PE=2 SV=1
Pda_00003127-RA	-0.779196	normal	0.00812437	-0.733763	normal	0.00104357	-1.09699	down	6.13e-07	GO:0005575;GO:0005622;GO:0005623;GO:0005737;GO:0009507;GO:0009526;GO:0009527;GO:0009536;GO:0009707;GO:0009941;GO:0016020;GO:0016021;GO:0019867;GO:0031090;GO:0031224;GO:0031300;GO:0031301;GO:0031350;GO:0031351;GO:0031354;GO:0031355;GO:0031358;GO:0031359;GO:0031967;GO:0031968;GO:0031969;GO:0031975;GO:0042170;GO:0043226;GO:0043227;GO:0043229;GO:0043231;GO:0044422;GO:0044424;GO:0044425;GO:0044434;GO:…	--	XP_002306767.2	outer envelope membrane protein 7 [Populus trichocarpa]	OEP7_ARATH	Outer envelope membrane protein 7 OS=Arabidopsis thaliana OX=3702 GN=OEP7 PE=1 SV=1
Pda_00003133-RA	-0.0938088	normal	0.944033	-0.101325	normal	0.924781	-1.34087	down	0.0543381	--	--	TKS03536.1	uncharacterized protein D5086_0000155330 [Populus alba]	--	--
Pda_00003138-RA	-4.03187	down	0.0158012	-3.62054	down	0.00777822	-1.37002	down	0.163453	--	--	TKS03532.1	hypothetical protein D5086_0000155290 [Populus alba]	FAF1_ARATH	Protein FANTASTIC FOUR 1 OS=Arabidopsis thaliana OX=3702 GN=FAF1 PE=2 SV=1
Pda_00003150-RA	-0.226811	normal	0.401982	-0.672057	normal	0.000121619	-1.05673	down	2.6e-12	--	--	TKS03521.1	protein TIME FOR COFFEE-like [Populus alba]	TIC_ARATH	Protein TIME FOR COFFEE OS=Arabidopsis thaliana OX=3702 GN=TIC PE=1 SV=2
Pda_00003156-RA	-0.081448	normal	0.968465	-0.440119	normal	0.74074	1.11337	up	0.117084	--	--	TKS03514.1	hypothetical protein D5086_0000155110 [Populus alba]	--	--
Pda_00003158-RA	4.35682	up	7.97e-05	0	0	0	4.676	up	1.63e-07	--	--	PNT37878.1	hypothetical protein POPTR_005G211000 [Populus trichocarpa]	--	--
Pda_00003173-RA	-0.40534	normal	0.408331	-0.0794916	normal	0.872917	-2.10513	down	7.86e-13	--	--	XP_002314874.2	uncharacterized protein LOC7489357 [Populus trichocarpa]	--	--
Pda_00003180-RA	0.494972	normal	0.555454	0.580577	normal	0.386922	1.49075	up	0.000803662	GO:0003674;GO:0003824;GO:0008150;GO:0008152;GO:0009056;GO:0016787	--	TKS15107.1	putative carboxylesterase 6 [Populus alba]	CXE6_ARATH	Probable carboxylesterase 6 OS=Arabidopsis thaliana OX=3702 GN=CXE6 PE=2 SV=1
Pda_00003184-RA	-0.746962	normal	0.0985638	-0.54879	normal	0.145091	-1.13391	down	0.00133122	--	--	TKS15102.1	CTL-like protein [Populus alba]	PNS1_USTMA	Protein PNS1 OS=Ustilago maydis (strain 521 / FGSC 9021) OX=237631 GN=PNS1 PE=3 SV=2
Pda_00003186-RA	0.478845	normal	0.574599	0.675575	normal	0.214692	1.84797	up	8.85e-07	GO:0003333;GO:0003674;GO:0005215;GO:0005342;GO:0005575;GO:0005623;GO:0005886;GO:0006810;GO:0006811;GO:0006820;GO:0006865;GO:0008150;GO:0008509;GO:0008514;GO:0015075;GO:0015171;GO:0015318;GO:0015711;GO:0015849;GO:0016020;GO:0022857;GO:0034220;GO:0044464;GO:0046942;GO:0046943;GO:0051179;GO:0051234;GO:0055085;GO:0071702;GO:0071705;GO:0071944;GO:0098656;GO:1903825;GO:1905039	--	TKS15100.1	lysine histidine transporter-like 6 isoform X1 [Populus alba]	LHTL6_ARATH	Lysine histidine transporter-like 6 OS=Arabidopsis thaliana OX=3702 GN=At1g25530 PE=2 SV=1
Pda_00003192-RA	-1.13753	down	0.000266135	-1.34029	down	3.66e-06	-1.26586	down	6.68e-06	GO:0000156;GO:0000160;GO:0001101;GO:0001763;GO:0003674;GO:0003676;GO:0003677;GO:0003700;GO:0005488;GO:0005575;GO:0005622;GO:0005623;GO:0005634;GO:0006355;GO:0006950;GO:0007154;GO:0007165;GO:0007275;GO:0008150;GO:0009267;GO:0009414;GO:0009415;GO:0009605;GO:0009628;GO:0009653;GO:0009719;GO:0009725;GO:0009735;GO:0009736;GO:0009737;GO:0009755;GO:0009787;GO:0009788;GO:0009888;GO:0009889;GO:0009890;GO:…	--	XP_002315957.1	transcription factor HHO3 isoform X1 [Populus trichocarpa]	HHO2_ARATH	Transcription factor HHO2 OS=Arabidopsis thaliana OX=3702 GN=HHO2 PE=1 SV=1
Pda_00003201-RA	-0.0438251	normal	0.927357	-0.302341	normal	0.128718	-1.61324	down	2.91e-12	--	--	TKS15085.1	hypothetical protein D5086_0000037520 [Populus alba]	LAR_DESUN	Leucoanthocyanidin reductase OS=Desmodium uncinatum OX=225101 GN=LAR PE=1 SV=1
Pda_00003213-RA	-0.0470681	normal	0.904792	0.529553	normal	0.000152077	1.46552	up	3.79e-29	--	--	TKS15079.1	protein CHUP1 chloroplastic [Populus alba]	CHUP1_ARATH	Protein CHUP1, chloroplastic OS=Arabidopsis thaliana OX=3702 GN=CHUP1 PE=1 SV=1
Pda_00003215-RA	1.0267	up	0.0582383	0.660415	normal	0.257577	1.5841	up	2.03e-05	GO:0003674;GO:0003824;GO:0008150;GO:0008152;GO:0016491;GO:0055114	--	XP_002315965.2	probable transmembrane ascorbate ferrireductase 4 isoform X1 [Populus trichocarpa]	ACFR4_ARATH	Probable transmembrane ascorbate ferrireductase 4 OS=Arabidopsis thaliana OX=3702 GN=CYB561D PE=2 SV=1
Pda_00003218-RA	-0.160396	normal	0.841445	-0.000568098	normal	0.99958	-2.27797	down	2.13e-09	GO:0000003;GO:0000272;GO:0003006;GO:0003674;GO:0005102;GO:0005488;GO:0005515;GO:0005575;GO:0005576;GO:0005975;GO:0005976;GO:0007275;GO:0008150;GO:0008152;GO:0008361;GO:0009056;GO:0009057;GO:0009653;GO:0009719;GO:0009723;GO:0009725;GO:0009791;GO:0009838;GO:0009908;GO:0009987;GO:0010015;GO:0010033;GO:0010101;GO:0010102;GO:0010227;GO:0010393;GO:0010468;GO:0016043;GO:0016052;GO:0017144;GO:0019222;GO:…	--	PNT16298.1	hypothetical protein POPTR_010G131500 [Populus trichocarpa]	IDA_ARATH	Protein IDA OS=Arabidopsis thaliana OX=3702 GN=IDA PE=1 SV=1
Pda_00003221-RA	0.41351	normal	0.406675	1.04544	up	0.00141031	1.04518	up	0.000183174	GO:0003674;GO:0003824;GO:0004611;GO:0005575;GO:0005622;GO:0005623;GO:0005737;GO:0005829;GO:0006082;GO:0006091;GO:0006099;GO:0006101;GO:0008150;GO:0008152;GO:0008964;GO:0009060;GO:0009987;GO:0015980;GO:0016829;GO:0016830;GO:0016831;GO:0016999;GO:0017144;GO:0019752;GO:0043436;GO:0044237;GO:0044238;GO:0044281;GO:0044424;GO:0044444;GO:0044464;GO:0045333;GO:0055114;GO:0071704;GO:0072350	ko00620;ko00680;ko00710;ko00720;ko01100;ko01120;ko01200;map00620;map00680;map00710;map00720;map01100;map01120;map01200	TKS15073.1	phosphoenolpyruvate carboxylase 4 [Populus alba]	CAPP4_ARATH	Phosphoenolpyruvate carboxylase 4 OS=Arabidopsis thaliana OX=3702 GN=PPC4 PE=2 SV=1
Pda_00003223-RA	0.741459	normal	0.231552	0.238488	normal	0.723615	1.28815	up	0.00333685	--	--	PNT24065.1	hypothetical protein POPTR_008G114100 [Populus trichocarpa]	--	--
Pda_00003224-RA	0.637567	normal	0.463584	0.345045	normal	0.669894	1.37313	up	0.0851292	--	--	RQO96628.1	hypothetical protein POPTR_010G132101 [Populus trichocarpa]	--	--
Pda_00003226-RA	1.83405	up	0.0174687	0.655058	normal	0.491781	2.15516	up	0.000199483	GO:0005575;GO:0005622;GO:0005623;GO:0005737;GO:0005794;GO:0005802;GO:0005886;GO:0006810;GO:0006811;GO:0006817;GO:0006820;GO:0006950;GO:0007154;GO:0008150;GO:0009267;GO:0009605;GO:0009987;GO:0009991;GO:0012505;GO:0015698;GO:0016020;GO:0016036;GO:0031667;GO:0031668;GO:0031669;GO:0031984;GO:0033554;GO:0042594;GO:0043226;GO:0043227;GO:0043229;GO:0043231;GO:0044422;GO:0044424;GO:0044431;GO:0044444;GO:…	--	TKS15070.1	phosphate transporter PHO1 1-like [Populus alba]	PHO11_ARATH	Phosphate transporter PHO1 homolog 1 OS=Arabidopsis thaliana OX=3702 GN=PHO1-H1 PE=2 SV=1
Pda_00003230-RA	1.37768	up	0.00130383	1.46424	up	0.000258865	-0.670039	normal	0.181757	GO:0003674;GO:0003824;GO:0004012;GO:0005215;GO:0005319;GO:0005548;GO:0005575;GO:0005622;GO:0005623;GO:0005737;GO:0005794;GO:0005802;GO:0005886;GO:0006810;GO:0006811;GO:0006820;GO:0006869;GO:0006900;GO:0006996;GO:0008150;GO:0009987;GO:0010876;GO:0012505;GO:0015711;GO:0015748;GO:0015914;GO:0016020;GO:0016043;GO:0016050;GO:0016192;GO:0016462;GO:0016787;GO:0016817;GO:0016818;GO:0016887;GO:0017111;GO:…	--	XP_002314900.2	putative phospholipid-transporting ATPase 9 [Populus trichocarpa]	ALA9_ARATH	Putative phospholipid-transporting ATPase 9 OS=Arabidopsis thaliana OX=3702 GN=ALA9 PE=3 SV=1
Pda_00003232-RA	0.345418	normal	0.565232	0.484173	normal	0.290876	-1.06963	down	0.00415606	GO:0003674;GO:0003824;GO:0004012;GO:0005215;GO:0005319;GO:0005548;GO:0005575;GO:0005622;GO:0005623;GO:0005737;GO:0005794;GO:0005802;GO:0005886;GO:0006810;GO:0006811;GO:0006820;GO:0006869;GO:0006900;GO:0006996;GO:0008150;GO:0009987;GO:0010876;GO:0012505;GO:0015711;GO:0015748;GO:0015914;GO:0016020;GO:0016043;GO:0016050;GO:0016192;GO:0016462;GO:0016787;GO:0016817;GO:0016818;GO:0016887;GO:0017111;GO:…	--	TKS15066.1	putative phospholipid-transporting ATPase 9 [Populus alba]	ALA9_ARATH	Putative phospholipid-transporting ATPase 9 OS=Arabidopsis thaliana OX=3702 GN=ALA9 PE=3 SV=1
Pda_00003247-RA	-0.00353176	normal	0.996745	0.186742	normal	0.660997	1.30576	up	5.27e-10	GO:0003674;GO:0003824;GO:0004672;GO:0004674;GO:0004675;GO:0004888;GO:0005575;GO:0005623;GO:0005886;GO:0006464;GO:0006468;GO:0006793;GO:0006796;GO:0006807;GO:0007154;GO:0007165;GO:0007166;GO:0007167;GO:0007178;GO:0008150;GO:0008152;GO:0009987;GO:0016020;GO:0016301;GO:0016310;GO:0016740;GO:0016772;GO:0016773;GO:0019199;GO:0019538;GO:0023052;GO:0036211;GO:0038023;GO:0043170;GO:0043412;GO:0044237;GO:…	--	XP_024466057.1	protein NSP-INTERACTING KINASE 2 [Populus trichocarpa]	NIK2_ARATH	Protein NSP-INTERACTING KINASE 2 OS=Arabidopsis thaliana OX=3702 GN=NIK2 PE=1 SV=1
Pda_00003258-RA	0.954261	normal	4.1e-10	0.68718	normal	7.48e-07	2.00947	up	4.6e-108	GO:0003674;GO:0005488;GO:0005515;GO:0005575;GO:0005622;GO:0005623;GO:0005737;GO:0005829;GO:0006457;GO:0006458;GO:0008150;GO:0009507;GO:0009526;GO:0009532;GO:0009536;GO:0009570;GO:0009941;GO:0009987;GO:0031967;GO:0031975;GO:0043226;GO:0043227;GO:0043229;GO:0043231;GO:0044183;GO:0044422;GO:0044424;GO:0044434;GO:0044435;GO:0044444;GO:0044446;GO:0044464;GO:0051082;GO:0061077	ko03018;ko04212;ko04940;ko05134;ko05152;map03018;map04212;map04940;map05134;map05152	TKS15051.1	chaperonin 60 subunit beta 4 chloroplastic isoform X2 [Populus alba]	CPNB4_ARATH	Chaperonin 60 subunit beta 4, chloroplastic OS=Arabidopsis thaliana OX=3702 GN=CPN60B4 PE=1 SV=1
Pda_00003291-RA	-0.582489	normal	0.689366	-2.1391	down	0.027832	-1.61684	down	0.060012	--	--	RYR27448.1	hypothetical protein Ahy_B01g051478 [Arachis hypogaea]	SOT5_ARATH	Cytosolic sulfotransferase 5 OS=Arabidopsis thaliana OX=3702 GN=SOT5 PE=1 SV=1
Pda_00003301-RA	0.59558	normal	0.521305	1.72296	up	0.00114036	0.201716	normal	0.780666	GO:0003674;GO:0003824;GO:0004497;GO:0006629;GO:0008150;GO:0008152;GO:0008202;GO:0008395;GO:0009719;GO:0009725;GO:0009741;GO:0010033;GO:0010268;GO:0010817;GO:0014070;GO:0016128;GO:0016131;GO:0016491;GO:0033993;GO:0042221;GO:0042445;GO:0042592;GO:0044238;GO:0048878;GO:0050896;GO:0055088;GO:0055114;GO:0065007;GO:0065008;GO:0071704;GO:1901360;GO:1901615;GO:1901700	ko00905;map00905	GAY44259.1	hypothetical protein CUMW_080820 [Citrus unshiu]	C7A22_PANGI	Cytochrome P450 CYP749A22 OS=Panax ginseng OX=4054 PE=2 SV=1
Pda_00003306-RA	-0.547581	normal	0.186517	0.138219	normal	0.744029	-2.37931	down	9.33e-16	--	--	XP_011009734.1	PREDICTED: LOW QUALITY PROTEIN: receptor-like protein kinase FERONIA [Populus euphratica]	FERON_ARATH	Receptor-like protein kinase FERONIA OS=Arabidopsis thaliana OX=3702 GN=FER PE=1 SV=1
Pda_00003309-RA	0.13227	normal	0.91158	-1.73807	down	0.00921163	-2.04958	down	0.00217064	--	--	TKS15011.1	hypothetical protein D5086_0000036780 [Populus alba]	RING3_ARATH	E3 ubiquitin-protein ligase At3g02290 OS=Arabidopsis thaliana OX=3702 GN=At3g02290 PE=2 SV=1
Pda_00003315-RA	0	0	0	0	0	0	1.46745	up	0.035483	--	--	TKS15006.1	hypothetical protein D5086_0000036730 [Populus alba]	--	--
Pda_00003322-RA	-0.308289	normal	0.496108	-1.9112	down	4.77e-13	-0.936376	normal	0.000803141	GO:0000003;GO:0003006;GO:0003674;GO:0003824;GO:0004553;GO:0005575;GO:0005576;GO:0005618;GO:0005623;GO:0007275;GO:0008150;GO:0009505;GO:0009791;GO:0010154;GO:0010214;GO:0016787;GO:0016798;GO:0022414;GO:0030312;GO:0032501;GO:0032502;GO:0044464;GO:0046556;GO:0048046;GO:0048316;GO:0048608;GO:0048731;GO:0048856;GO:0061458;GO:0071944	ko00520;ko01100;map00520;map01100	TKS15002.1	beta-D-xylosidase family protein [Populus alba]	BXL1_ARATH	Beta-D-xylosidase 1 OS=Arabidopsis thaliana OX=3702 GN=BXL1 PE=1 SV=1
Pda_00003323-RA	-1.12267	down	0.188508	-1.66726	down	0.0226764	0.138754	normal	0.829664	GO:0003674;GO:0003824;GO:0003987;GO:0005575;GO:0005622;GO:0005623;GO:0005737;GO:0005777;GO:0005975;GO:0006081;GO:0006082;GO:0006083;GO:0006097;GO:0006629;GO:0006631;GO:0008150;GO:0008152;GO:0009987;GO:0016405;GO:0016874;GO:0016877;GO:0016878;GO:0016999;GO:0017144;GO:0019605;GO:0019752;GO:0032787;GO:0042579;GO:0043226;GO:0043227;GO:0043229;GO:0043231;GO:0043436;GO:0044237;GO:0044238;GO:0044255;GO:…	--	XP_002311397.3	acetate/butyrate--CoA ligase AAE7 peroxisomal [Populus trichocarpa]	AEE7_ARATH	Acetate/butyrate--CoA ligase AAE7, peroxisomal OS=Arabidopsis thaliana OX=3702 GN=AAE7 PE=1 SV=1
Pda_00003324-RA	4.20164	up	6.06e-14	5.05098	up	1.77e-29	3.10465	up	3.99e-06	--	--	TKS15000.1	class1 chitinase family protein [Populus alba]	CTL2_ARATH	Chitinase-like protein 2 OS=Arabidopsis thaliana OX=3702 GN=CTL2 PE=2 SV=1
Pda_00003335-RA	-1.01275	down	0.177528	-0.227333	normal	0.727606	-0.291475	normal	0.588756	GO:0000418;GO:0000419;GO:0000428;GO:0001192;GO:0001193;GO:0005575;GO:0005622;GO:0005623;GO:0005634;GO:0005654;GO:0005665;GO:0006139;GO:0006259;GO:0006281;GO:0006283;GO:0006289;GO:0006304;GO:0006305;GO:0006306;GO:0006351;GO:0006352;GO:0006354;GO:0006366;GO:0006367;GO:0006368;GO:0006725;GO:0006807;GO:0006950;GO:0006974;GO:0008150;GO:0008152;GO:0009058;GO:0009059;GO:0009892;GO:0009987;GO:0010467;GO:…	ko00230;ko00240;ko01100;ko03020;ko05016;ko05169;map00230;map00240;map01100;map03020;map05016;map05169	XP_002312337.1	DNA-directed RNA polymerases II IV and V subunit 9A [Populus trichocarpa]	RPB9A_ARATH	DNA-directed RNA polymerases II, IV and V subunit 9A OS=Arabidopsis thaliana OX=3702 GN=NRPB9A PE=1 SV=1
Pda_00003337-RA	0.516871	normal	0.114108	0.824974	normal	0.000346381	-1.65559	down	7.56e-15	--	--	XP_011010204.1	PREDICTED: glucan endo-1 3-beta-glucosidase basic vacuolar isoform [Populus euphratica]	E13B_HEVBR	Glucan endo-1,3-beta-glucosidase, basic vacuolar isoform OS=Hevea brasiliensis OX=3981 GN=HGN1 PE=1 SV=2
Pda_00003338-RA	-0.479595	normal	7.3e-06	-1.25264	down	1.51e-50	-1.13276	down	4.8e-37	--	--	TKS14988.1	basic leucine zipper 1 [Populus alba]	BZIP1_ARATH	Basic leucine zipper 1 OS=Arabidopsis thaliana OX=3702 GN=BZIP1 PE=1 SV=1
Pda_00003353-RA	0.0414731	normal	0.944503	0.635948	normal	0.00673619	1.4446	up	7.82e-15	GO:0003674;GO:0003676;GO:0003723;GO:0003727;GO:0005488;GO:0005515;GO:0005575;GO:0005622;GO:0005623;GO:0005737;GO:0005773;GO:0005774;GO:0006139;GO:0006396;GO:0006397;GO:0006417;GO:0006725;GO:0006807;GO:0006996;GO:0008150;GO:0008152;GO:0009314;GO:0009416;GO:0009507;GO:0009526;GO:0009532;GO:0009536;GO:0009570;GO:0009628;GO:0009639;GO:0009657;GO:0009889;GO:0009892;GO:0009941;GO:0009987;GO:0010114;GO:…	--	TKS14975.1	hypothetical protein D5086_0000036420 [Populus alba]	CF107_ARATH	Protein high chlorophyll fluorescent 107 OS=Arabidopsis thaliana OX=3702 GN=HCF107 PE=1 SV=1
Pda_00003366-RA	-0.697797	normal	0.271004	-1.6096	down	0.0025072	-1.4667	down	0.00221655	GO:0003674;GO:0003824;GO:0004842;GO:0005488;GO:0005515;GO:0005575;GO:0005622;GO:0005623;GO:0005737;GO:0005829;GO:0006464;GO:0006807;GO:0008150;GO:0008152;GO:0009987;GO:0016567;GO:0016740;GO:0019538;GO:0019787;GO:0019899;GO:0031625;GO:0032446;GO:0036211;GO:0043170;GO:0043412;GO:0044237;GO:0044238;GO:0044260;GO:0044267;GO:0044389;GO:0044424;GO:0044444;GO:0044464;GO:0061630;GO:0061659;GO:0070647;GO:…	ko04120;map04120	TKS14965.1	putative ubiquitin-conjugating enzyme E2 38 [Populus alba]	UBC24_ARATH	Probable ubiquitin-conjugating enzyme E2 24 OS=Arabidopsis thaliana OX=3702 GN=UBC24 PE=1 SV=1
Pda_00003370-RA	0.648444	normal	0.480887	0.699605	normal	0.246888	1.3102	up	0.00373407	--	--	XP_011010593.1	PREDICTED: probable protein phosphatase 2C 42 isoform X3 [Populus euphratica]	P2C42_ARATH	Probable protein phosphatase 2C 42 OS=Arabidopsis thaliana OX=3702 GN=At3g17090 PE=2 SV=1
Pda_00003372-RA	0.265923	normal	0.516786	1.02835	up	6.77e-07	0.44572	normal	0.0826201	GO:0003674;GO:0005488;GO:0005509;GO:0005575;GO:0005622;GO:0005623;GO:0005737;GO:0005829;GO:0006950;GO:0006970;GO:0006972;GO:0008150;GO:0009628;GO:0009651;GO:0042538;GO:0043167;GO:0043169;GO:0044424;GO:0044444;GO:0044464;GO:0046872;GO:0050896	ko04014;ko04015;ko04016;ko04020;ko04022;ko04024;ko04070;ko04114;ko04218;ko04261;ko04270;ko04371;ko04626;ko04713;ko04720;ko04722;ko04728;ko04740;ko04744;ko04745;ko04750;ko04910;ko04912;ko04915;ko04916;ko04921;ko04922;ko04924;ko04925;ko04970;ko04971;ko05010;ko05031;ko05034;ko05133;ko05152;ko05167;ko05200;ko05214;ko05418;map04014;map04015;map04016;map04020;map04022;map04024;map04070;map04114;map0421…	TKS14961.1	hypersensitive reaction associated Ca2+-binding family protein [Populus alba]	CP1_ARATH	Calcium-binding protein CP1 OS=Arabidopsis thaliana OX=3702 GN=CP1 PE=2 SV=1
Pda_00003382-RA	-0.441933	normal	0.202974	0.292137	normal	0.200476	-1.65796	down	4.74e-13	--	--	AZQ19213.1	WRKY DNA-binding protein 48 [Populus tomentosa]	--	--
Pda_00003407-RA	-0.183537	normal	0.776061	-0.786527	normal	0.0206165	-1.07426	down	0.00130412	--	--	XP_002316060.2	transcription factor MYB108 [Populus trichocarpa]	MY108_ARATH	Transcription factor MYB108 OS=Arabidopsis thaliana OX=3702 GN=MYB108 PE=1 SV=1
Pda_00003412-RA	-1.05712	down	2.87e-05	-0.682016	normal	0.0461477	-3.99882	down	2.7e-16	GO:0000271;GO:0000323;GO:0001775;GO:0002252;GO:0002263;GO:0002274;GO:0002275;GO:0002283;GO:0002366;GO:0002376;GO:0002443;GO:0002444;GO:0002446;GO:0003674;GO:0003824;GO:0005488;GO:0005536;GO:0005575;GO:0005576;GO:0005622;GO:0005623;GO:0005737;GO:0005764;GO:0005773;GO:0005775;GO:0005829;GO:0005975;GO:0005976;GO:0005977;GO:0005978;GO:0005996;GO:0006012;GO:0006073;GO:0006091;GO:0006112;GO:0006810;GO:…	ko00052;map00052	TKR74306.1	galactinol synthase family protein [Populus alba]	GOLS1_ARATH	Galactinol synthase 1 OS=Arabidopsis thaliana OX=3702 GN=GOLS1 PE=1 SV=1
Pda_00003413-RA	1.2799	up	0.00131659	0.41873	normal	0.375158	0.723624	normal	0.0550529	--	--	1SI9_A	Chain A Boiling Stable Protein Isolated From Populus Tremula	POP3_ARATH	Stress-response A/B barrel domain-containing protein HS1 OS=Arabidopsis thaliana OX=3702 GN=HS1 PE=1 SV=1
Pda_00003414-RA	0.85758	normal	3.08e-13	0.934302	normal	3.04e-25	1.14831	up	3.68e-35	--	--	CAA39082.1	unnamed protein product [Populus trichocarpa]	--	--
Pda_00003415-RA	1.42804	up	4.29e-33	2.0738	up	4.3e-156	1.69686	up	1.55e-88	--	--	TKR74309.1	putative protein Pop3 [Populus alba]	--	--
Pda_00003419-RA	0	0	0	0	0	0	2.37118	up	4.33e-05	--	--	TKR74312.1	pop3 peptide family protein [Populus alba]	--	--
Pda_00003426-RA	-0.472491	normal	0.839535	0.110697	normal	0.932085	1.00114	up	0.167513	GO:0003674;GO:0003824;GO:0004553;GO:0004650;GO:0005575;GO:0005618;GO:0005623;GO:0008150;GO:0009664;GO:0009825;GO:0009827;GO:0009831;GO:0009987;GO:0016043;GO:0016049;GO:0016787;GO:0016798;GO:0030312;GO:0040007;GO:0042545;GO:0042547;GO:0044464;GO:0045229;GO:0071554;GO:0071555;GO:0071669;GO:0071840;GO:0071944	ko00040;ko01100;map00040;map01100	TKR74319.1	hypothetical protein D5086_0000293520 [Populus alba]	PGLR4_ARATH	Polygalacturonase At1g48100 OS=Arabidopsis thaliana OX=3702 GN=At1g48100 PE=2 SV=1
Pda_00003438-RA	0.411087	normal	0.339538	0.33851	normal	0.378014	-1.39887	down	0.000102809	--	--	XP_024462130.1	beta-D-glucosyl crocetin beta-1 6-glucosyltransferase [Populus trichocarpa]	UGT29_PANGI	UDP-glucosyltransferase 29 OS=Panax ginseng OX=4054 GN=UGT29 PE=1 SV=1
Pda_00003440-RA	0.177361	normal	0.838592	1.2745	up	1.07e-05	-0.988799	normal	0.0246022	--	--	TKR99866.1	hypothetical protein D5086_0000188700 [Populus alba]	--	--
Pda_00003448-RA	1.28649	up	0.0906757	1.10128	up	0.114416	0.294654	normal	0.720727	--	--	PNT22320.1	hypothetical protein POPTR_008G026000 [Populus trichocarpa]	--	--
Pda_00003461-RA	-1.06199	down	0.000192835	0.299339	normal	0.320468	-1.90328	down	1.17e-11	--	--	TKR99889.1	hypothetical protein D5086_0000188930 [Populus alba]	5MMP_ARATH	Metalloendoproteinase 5-MMP OS=Arabidopsis thaliana OX=3702 GN=5MMP PE=1 SV=1
Pda_00003462-RA	-1.26461	down	0.184061	-1.50174	down	0.00551781	-3.22559	down	4.48e-06	--	--	TKR99889.1	hypothetical protein D5086_0000188930 [Populus alba]	5MMP_ARATH	Metalloendoproteinase 5-MMP OS=Arabidopsis thaliana OX=3702 GN=5MMP PE=1 SV=1
Pda_00003463-RA	-1.28651	down	4.76e-09	-0.697751	normal	3e-05	-3.1179	down	6.74e-54	--	--	TKR99889.1	hypothetical protein D5086_0000188930 [Populus alba]	5MMP_ARATH	Metalloendoproteinase 5-MMP OS=Arabidopsis thaliana OX=3702 GN=5MMP PE=1 SV=1
Pda_00003478-RA	1.15618	up	6.02e-09	0.140508	normal	0.660473	0.647252	normal	0.00171886	GO:0000271;GO:0003674;GO:0003824;GO:0005575;GO:0005622;GO:0005623;GO:0005737;GO:0005783;GO:0005794;GO:0005975;GO:0005976;GO:0006022;GO:0006023;GO:0006024;GO:0006029;GO:0006040;GO:0006044;GO:0006082;GO:0006790;GO:0006807;GO:0007154;GO:0007165;GO:0007166;GO:0007167;GO:0007178;GO:0008101;GO:0008150;GO:0008152;GO:0008194;GO:0008375;GO:0008589;GO:0009058;GO:0009059;GO:0009100;GO:0009101;GO:0009966;GO:…	--	TKS04773.1	hypothetical protein D5086_0000140090 [Populus alba]	GINT1_ARATH	Glucosamine inositolphosphorylceramide transferase 1 OS=Arabidopsis thaliana OX=3702 GN=GINT1 PE=2 SV=1
Pda_00003489-RA	3.06589	up	1.78e-06	4.28985	up	1.34e-18	1.86851	up	0.0135743	--	--	TKS04767.1	hypothetical protein D5086_0000140030 [Populus alba]	DLO2_ARATH	Protein DMR6-LIKE OXYGENASE 2 OS=Arabidopsis thaliana OX=3702 GN=DLO2 PE=2 SV=1
Pda_00003491-RA	-0.57501	normal	0.00196558	-0.666592	normal	1.16e-05	-1.0501	down	7.49e-11	--	ko05034;ko05203;ko05322;map05034;map05203;map05322	NP_195877.1	Histone superfamily protein [Arabidopsis thaliana]	H2B1_MEDTR	Probable histone H2B.1 OS=Medicago truncatula OX=3880 PE=3 SV=3
Pda_00003495-RA	0.47384	normal	0.369185	0.371317	normal	0.435075	1.18196	up	0.000100715	--	--	XP_006379512.1	uncharacterized protein LOC18101344 [Populus trichocarpa]	--	--
Pda_00003498-RA	1.17867	up	0.17401	0	0	0	0	0	0	--	ko05034;ko05203;ko05322;map05034;map05203;map05322	GER53707.1	histone H2B [Striga asiatica]	H2B1_MEDTR	Probable histone H2B.1 OS=Medicago truncatula OX=3880 PE=3 SV=3
Pda_00003512-RA	-1.05761	down	0.0789587	-1.06533	down	0.0458834	-1.98021	down	0.000155241	GO:0002376;GO:0003674;GO:0003824;GO:0005575;GO:0005623;GO:0005886;GO:0006950;GO:0006952;GO:0006955;GO:0008150;GO:0009605;GO:0009607;GO:0009814;GO:0009825;GO:0009987;GO:0016020;GO:0016043;GO:0016049;GO:0016829;GO:0016835;GO:0016837;GO:0030570;GO:0031224;GO:0031225;GO:0031226;GO:0040007;GO:0042545;GO:0042547;GO:0043207;GO:0044425;GO:0044459;GO:0044464;GO:0045087;GO:0045229;GO:0046658;GO:0050896;GO:…	ko00040;ko02024;map00040;map02024	TKS04745.1	putative pectate lyase 13 [Populus alba]	PLY13_ARATH	Probable pectate lyase 13 OS=Arabidopsis thaliana OX=3702 GN=PMR6 PE=1 SV=1
Pda_00003513-RA	-0.623443	normal	0.54333	-1.11048	down	0.123972	-1.78571	down	0.0109704	GO:0002376;GO:0003674;GO:0003824;GO:0005575;GO:0005623;GO:0005886;GO:0006950;GO:0006952;GO:0006955;GO:0008150;GO:0009605;GO:0009607;GO:0009814;GO:0009825;GO:0009987;GO:0016020;GO:0016043;GO:0016049;GO:0016829;GO:0016835;GO:0016837;GO:0030570;GO:0031224;GO:0031225;GO:0031226;GO:0040007;GO:0042545;GO:0042547;GO:0043207;GO:0044425;GO:0044459;GO:0044464;GO:0045087;GO:0045229;GO:0046658;GO:0050896;GO:…	ko00040;ko02024;map00040;map02024	TKS04745.1	putative pectate lyase 13 [Populus alba]	PLY13_ARATH	Probable pectate lyase 13 OS=Arabidopsis thaliana OX=3702 GN=PMR6 PE=1 SV=1
Pda_00003525-RA	0	0	0	0	0	0	2.60338	up	0.00239525	GO:0003674;GO:0003824;GO:0006807;GO:0008150;GO:0008152;GO:0009820;GO:0016740;GO:0016746;GO:0016747;GO:0050636;GO:0071704;GO:1901564	ko00940;ko00941;ko00945;ko01100;ko01110;map00940;map00941;map00945;map01100;map01110	TKS04731.1	hypothetical protein D5086_0000139670 [Populus alba]	SAT_CATRO	Stemmadenine O-acetyltransferase OS=Catharanthus roseus OX=4058 GN=SAT PE=1 SV=1
Pda_00003550-RA	-1.57825	down	7.35e-06	-1.49578	down	5.21e-06	-0.373576	normal	0.280582	GO:0003333;GO:0003674;GO:0005215;GO:0005342;GO:0005575;GO:0005622;GO:0005623;GO:0005737;GO:0005773;GO:0005774;GO:0006810;GO:0006811;GO:0006820;GO:0006865;GO:0008150;GO:0008509;GO:0008514;GO:0015075;GO:0015171;GO:0015318;GO:0015711;GO:0015849;GO:0016020;GO:0022857;GO:0031090;GO:0034220;GO:0043226;GO:0043227;GO:0043229;GO:0043231;GO:0044422;GO:0044424;GO:0044437;GO:0044444;GO:0044446;GO:0044464;GO:…	ko04721;ko04723;ko04727;ko05032;ko05033;map04721;map04723;map04727;map05032;map05033	XP_024462346.1	amino acid transporter AVT1C [Populus trichocarpa]	AVT1C_ARATH	Amino acid transporter AVT1C OS=Arabidopsis thaliana OX=3702 GN=AVT1C PE=1 SV=1
Pda_00003557-RA	-0.20135	normal	0.442662	-0.459448	normal	0.00395028	-1.3675	down	5.11e-20	--	ko04622;map04622	TKS17822.1	hypothetical protein D5086_0000011930 [Populus alba]	OTU9_ARATH	OVARIAN TUMOR DOMAIN-containing deubiquitinating enzyme 9 OS=Arabidopsis thaliana OX=3702 GN=OTU9 PE=1 SV=1
Pda_00003569-RA	1.65573	up	0.000719841	0.243897	normal	0.766896	2.09678	up	1.1e-06	--	ko00030;ko00710;ko01051;ko01100;ko01110;ko01120;ko01130;ko01200;ko01230;map00030;map00710;map01051;map01100;map01110;map01120;map01130;map01200;map01230	TKS17813.1	hypothetical protein D5086_0000011840 [Populus alba]	TKTC2_ARATH	Transketolase-2, chloroplastic OS=Arabidopsis thaliana OX=3702 GN=TKL-2 PE=1 SV=1
Pda_00003570-RA	1.70258	up	0.000408941	0.18615	normal	0.820858	1.97821	up	1.53e-06	--	ko00030;ko00710;ko01051;ko01100;ko01110;ko01120;ko01130;ko01200;ko01230;map00030;map00710;map01051;map01100;map01110;map01120;map01130;map01200;map01230	XP_002315311.2	transketolase chloroplastic [Populus trichocarpa]	TKTC_MAIZE	Transketolase, chloroplastic OS=Zea mays OX=4577 PE=1 SV=1
Pda_00003577-RA	1.59414	up	4.95e-07	1.07	up	0.000532422	-0.37248	normal	0.313166	--	--	TKS17806.1	uncharacterized protein D5086_0000011770 [Populus alba]	WAV3_ARATH	E3 ubiquitin-protein ligase WAV3 OS=Arabidopsis thaliana OX=3702 GN=WAV3 PE=1 SV=1
Pda_00003581-RA	0.10103	normal	0.941615	-0.427379	normal	0.634153	1.07016	up	0.0310847	--	--	XP_011031731.1	PREDICTED: protein ENHANCED DISEASE RESISTANCE 2-like isoform X1 [Populus euphratica]	EDR2_ARATH	Protein ENHANCED DISEASE RESISTANCE 2 OS=Arabidopsis thaliana OX=3702 GN=EDR2 PE=2 SV=1
Pda_00003584-RA	-0.38274	normal	0.00732954	-0.384976	normal	0.000837576	-1.10493	down	1.24e-23	--	ko04212;map04212	XP_002312015.1	ubiquitin-like protein 5 [Populus trichocarpa]	UBL5_ARATH	Ubiquitin-like protein 5 OS=Arabidopsis thaliana OX=3702 GN=UBL5 PE=3 SV=1
Pda_00003594-RA	0.149309	normal	0.88681	-0.358784	normal	0.57923	1.08908	up	0.00826373	--	ko00561;ko01100;ko04714;ko04723;ko04923;map00561;map01100;map04714;map04723;map04923	TKS17793.1	esterase/lipase/thioesterase family protein [Populus alba]	CSE_ARATH	Caffeoylshikimate esterase OS=Arabidopsis thaliana OX=3702 GN=CSE PE=1 SV=1
Pda_00003595-RA	-0.117039	normal	0.732058	0.0715622	normal	0.710065	-1.28671	down	2.89e-20	GO:0003674;GO:0003756;GO:0003824;GO:0005575;GO:0005622;GO:0005623;GO:0005737;GO:0005783;GO:0006457;GO:0006950;GO:0008150;GO:0009987;GO:0012505;GO:0016853;GO:0016860;GO:0016864;GO:0033554;GO:0034976;GO:0043226;GO:0043227;GO:0043229;GO:0043231;GO:0044424;GO:0044444;GO:0044464;GO:0050896;GO:0051716;GO:0140096	ko04141;map04141	XP_006379548.2	protein disulfide isomerase-like 1-3 isoform X2 [Populus trichocarpa]	PDI13_ARATH	Protein disulfide isomerase-like 1-3 OS=Arabidopsis thaliana OX=3702 GN=PDIL1-3 PE=2 SV=1
Pda_00003600-RA	3.37928	up	2.58e-06	3.68507	up	1.58e-09	0	0	0	GO:0003674;GO:0003824;GO:0004672;GO:0004674;GO:0005575;GO:0005623;GO:0005886;GO:0006464;GO:0006468;GO:0006793;GO:0006796;GO:0006807;GO:0008150;GO:0008152;GO:0009987;GO:0016020;GO:0016301;GO:0016310;GO:0016740;GO:0016772;GO:0016773;GO:0019538;GO:0036211;GO:0043170;GO:0043412;GO:0044237;GO:0044238;GO:0044260;GO:0044267;GO:0044464;GO:0071704;GO:0071944;GO:0140096;GO:1901564	--	TKS17787.1	hypothetical protein D5086_0000011580 [Populus alba]	Y1972_ARATH	Probable LRR receptor-like serine/threonine-protein kinase At1g29720 OS=Arabidopsis thaliana OX=3702 GN=RFK1 PE=2 SV=3
Pda_00003602-RA	1.68987	up	0.00161809	1.9549	up	2.15e-07	2.39657	up	1.63e-13	GO:0003674;GO:0005488;GO:0005515;GO:0005575;GO:0005622;GO:0005623;GO:0005737;GO:0006091;GO:0006950;GO:0008150;GO:0008152;GO:0009266;GO:0009314;GO:0009409;GO:0009416;GO:0009507;GO:0009526;GO:0009532;GO:0009534;GO:0009535;GO:0009536;GO:0009570;GO:0009579;GO:0009628;GO:0009637;GO:0009639;GO:0009642;GO:0009644;GO:0009645;GO:0009765;GO:0009768;GO:0009941;GO:0009987;GO:0010114;GO:0010218;GO:0010287;GO:…	ko00196;map00196	TKS17786.1	chlorophyll a-b binding protein 6 chloroplastic [Populus alba]	CAB6_ARATH	Chlorophyll a-b binding protein 6, chloroplastic OS=Arabidopsis thaliana OX=3702 GN=LHCA1 PE=1 SV=1
Pda_00003628-RA	-1.07542	down	0.0459739	-0.257819	normal	0.604494	-1.46149	down	0.00142885	--	--	TKS17761.1	hypothetical protein D5086_0000011320 [Populus alba]	LBD1_ARATH	LOB domain-containing protein 1 OS=Arabidopsis thaliana OX=3702 GN=LBD1 PE=2 SV=1
Pda_00003641-RA	1.30637	up	0.0176387	1.97643	up	5.54e-06	0.647331	normal	0.258382	--	--	TKS17752.1	protein NRT1/ PTR FAMILY 2.7-like isoform X1 [Populus alba]	PTR37_ARATH	Protein NRT1/ PTR FAMILY 2.7 OS=Arabidopsis thaliana OX=3702 GN=NPF2.7 PE=1 SV=1
Pda_00003669-RA	0	0	0	2.53988	up	0.00026955	0	0	0	GO:0003674;GO:0003824;GO:0005215;GO:0005575;GO:0005623;GO:0005886;GO:0006810;GO:0007275;GO:0008150;GO:0009555;GO:0009653;GO:0009987;GO:0010208;GO:0010927;GO:0015399;GO:0015405;GO:0016020;GO:0016021;GO:0016043;GO:0016462;GO:0016787;GO:0016817;GO:0016818;GO:0016887;GO:0017111;GO:0022607;GO:0022804;GO:0022857;GO:0030198;GO:0031224;GO:0032501;GO:0032502;GO:0032989;GO:0042623;GO:0042626;GO:0043062;GO:…	ko01523;ko02010;ko04976;map01523;map02010;map04976	TKS17726.1	ABC transporter G family member 6-like [Populus alba]	AB6G_ARATH	ABC transporter G family member 6 OS=Arabidopsis thaliana OX=3702 GN=ABCG6 PE=2 SV=1
Pda_00003672-RA	0.277449	normal	0.647905	0.341051	normal	0.438584	1.44559	up	3.13e-08	GO:0005575;GO:0005622;GO:0005623;GO:0005737;GO:0005739;GO:0005759;GO:0006790;GO:0008150;GO:0008152;GO:0009987;GO:0016043;GO:0016226;GO:0022607;GO:0031163;GO:0031974;GO:0043226;GO:0043227;GO:0043229;GO:0043231;GO:0043233;GO:0044085;GO:0044237;GO:0044422;GO:0044424;GO:0044429;GO:0044444;GO:0044446;GO:0044464;GO:0051186;GO:0070013;GO:0071840	--	XP_006379566.2	putative transferase At4g12130 mitochondrial [Populus trichocarpa]	Y4121_ARATH	Putative transferase At4g12130, mitochondrial OS=Arabidopsis thaliana OX=3702 GN=At4g12130 PE=1 SV=1
Pda_00003677-RA	2.33368	up	0.00740124	0	0	0	0	0	0	GO:0000145;GO:0001505;GO:0002237;GO:0002831;GO:0002833;GO:0003674;GO:0005488;GO:0005515;GO:0005543;GO:0005546;GO:0005575;GO:0005622;GO:0005623;GO:0005634;GO:0005737;GO:0005829;GO:0005938;GO:0006810;GO:0006836;GO:0006887;GO:0006903;GO:0006904;GO:0007154;GO:0007267;GO:0007268;GO:0007269;GO:0008013;GO:0008150;GO:0008289;GO:0009605;GO:0009607;GO:0009617;GO:0009620;GO:0009987;GO:0010033;GO:0016079;GO:…	ko04910;map04910	XP_002312061.3	exocyst complex component EXO70H1 [Populus trichocarpa]	E70H1_ARATH	Exocyst complex component EXO70H1 OS=Arabidopsis thaliana OX=3702 GN=EXO70H1 PE=1 SV=1
Pda_00003696-RA	0.0460921	normal	0.944503	-0.914368	normal	0.000645226	-2.09474	down	4.7e-17	GO:0000166;GO:0003674;GO:0003824;GO:0004352;GO:0004353;GO:0005488;GO:0005507;GO:0005524;GO:0005575;GO:0005622;GO:0005623;GO:0005737;GO:0005739;GO:0005773;GO:0005774;GO:0006950;GO:0006970;GO:0008144;GO:0008150;GO:0008152;GO:0008270;GO:0009628;GO:0009651;GO:0010035;GO:0010038;GO:0016020;GO:0016491;GO:0016638;GO:0016639;GO:0017076;GO:0030554;GO:0031090;GO:0032553;GO:0032555;GO:0032559;GO:0035639;GO:…	ko00220;ko00250;ko00471;ko00910;ko01100;ko01200;ko04217;ko04964;map00220;map00250;map00471;map00910;map01100;map01200;map04217;map04964	XP_002321781.1	glutamate dehydrogenase 2 [Populus trichocarpa]	DHE2_ARATH	Glutamate dehydrogenase 2 OS=Arabidopsis thaliana OX=3702 GN=GDH2 PE=1 SV=1
Pda_00003697-RA	-0.909114	normal	0.153787	-0.652572	normal	0.208217	-1.01579	down	0.05714	--	--	--	--	--	--
Pda_00003704-RA	0.463381	normal	0.0100956	0.788689	normal	7.33e-10	-2.04869	down	1.96e-38	GO:0000302;GO:0000303;GO:0000305;GO:0003674;GO:0003824;GO:0004784;GO:0005575;GO:0005622;GO:0005623;GO:0005737;GO:0006801;GO:0006950;GO:0006979;GO:0008150;GO:0008152;GO:0009295;GO:0009314;GO:0009411;GO:0009416;GO:0009507;GO:0009532;GO:0009536;GO:0009570;GO:0009579;GO:0009628;GO:0009636;GO:0009987;GO:0010035;GO:0016209;GO:0016491;GO:0016721;GO:0019430;GO:0033554;GO:0034599;GO:0034614;GO:0042221;GO:…	ko04013;ko04068;ko04146;ko04211;ko04212;ko04213;ko05016;map04013;map04068;map04146;map04211;map04212;map04213;map05016	XP_024442811.1	superoxide dismutase [Fe] chloroplastic isoform X2 [Populus trichocarpa]	SODF_NICPL	Superoxide dismutase [Fe], chloroplastic (Fragment) OS=Nicotiana plumbaginifolia OX=4092 GN=SODB PE=2 SV=1
Pda_00003710-RA	0.103593	normal	0.873923	-0.0369054	normal	0.928762	-1.09146	down	6.29e-05	GO:0003674;GO:0003824;GO:0005488;GO:0005515;GO:0005575;GO:0005622;GO:0005623;GO:0005737;GO:0006950;GO:0008150;GO:0009266;GO:0009408;GO:0009507;GO:0009526;GO:0009532;GO:0009536;GO:0009570;GO:0009628;GO:0009941;GO:0009987;GO:0016043;GO:0016462;GO:0016787;GO:0016817;GO:0016818;GO:0016887;GO:0017111;GO:0022607;GO:0031967;GO:0031975;GO:0033554;GO:0034214;GO:0034605;GO:0042802;GO:0042803;GO:0043226;GO:…	ko01100;map01100	TKS01418.1	chaperone protein ClpD chloroplastic-like [Populus alba]	CLPD_ARATH	Chaperone protein ClpD, chloroplastic OS=Arabidopsis thaliana OX=3702 GN=CLPD PE=1 SV=1
Pda_00003715-RA	0.236496	normal	0.462817	0.334942	normal	0.0779601	-1.10169	down	2.15e-09	--	--	TKS01423.1	hypothetical protein D5086_0000174330 [Populus alba]	GATA_COXB1	Glutamyl-tRNA(Gln) amidotransferase subunit A OS=Coxiella burnetii (strain CbuK_Q154) OX=434924 GN=gatA PE=3 SV=1
Pda_00003717-RA	-0.43695	normal	0.292399	-0.607881	normal	0.0458508	-1.60955	down	3.45e-10	--	--	XP_002321768.1	calnexin homolog [Populus trichocarpa]	CALX1_ARATH	Calnexin homolog 1 OS=Arabidopsis thaliana OX=3702 GN=CNX1 PE=1 SV=1
Pda_00003722-RA	-0.540405	normal	0.226359	-0.671501	normal	0.0662604	-2.07287	down	2.45e-10	--	--	XP_031277300.1	LOW QUALITY PROTEIN: uncharacterized protein LOC116135727 [Pistacia vera]	--	--
Pda_00003724-RA	0.18078	normal	0.561801	0.310873	normal	0.0636463	-1.58177	down	2.27e-28	--	--	TKS01430.1	hypothetical protein D5086_0000174400 [Populus alba]	--	--
Pda_00003725-RA	0	0	0	1.64255	up	0.154477	0	0	0	--	ko00590;ko00790;ko00980;ko01100;ko05204;map00590;map00790;map00980;map01100;map05204	TKS01431.1	hypothetical protein D5086_0000174410 [Populus alba]	SDR2B_ARATH	Short-chain dehydrogenase/reductase 2b OS=Arabidopsis thaliana OX=3702 GN=SDR2b PE=1 SV=1
Pda_00003761-RA	0.269856	normal	0.106866	0.0934797	normal	0.507652	1.01458	up	1.23e-33	GO:0000003;GO:0001101;GO:0003006;GO:0003674;GO:0003676;GO:0003677;GO:0003700;GO:0005488;GO:0005575;GO:0005622;GO:0005623;GO:0005634;GO:0006355;GO:0007275;GO:0007568;GO:0008150;GO:0008285;GO:0009719;GO:0009725;GO:0009737;GO:0009791;GO:0009838;GO:0009889;GO:0009890;GO:0009892;GO:0009900;GO:0009908;GO:0009909;GO:0009911;GO:0010033;GO:0010047;GO:0010150;GO:0010227;GO:0010468;GO:0010556;GO:0010558;GO:…	ko04075;map04075	XP_002322300.1	auxin response factor 2B isoform X1 [Populus trichocarpa]	ARFB_ARATH	Auxin response factor 2 OS=Arabidopsis thaliana OX=3702 GN=ARF2 PE=1 SV=2
Pda_00003764-RA	0.0739559	normal	0.955888	-0.71601	normal	0.32281	1.24868	up	0.00533946	GO:0000226;GO:0001101;GO:0003674;GO:0003824;GO:0004721;GO:0005488;GO:0005515;GO:0005516;GO:0005575;GO:0005622;GO:0005623;GO:0005737;GO:0006464;GO:0006470;GO:0006793;GO:0006796;GO:0006807;GO:0006996;GO:0007010;GO:0007017;GO:0008138;GO:0008150;GO:0008152;GO:0009719;GO:0009725;GO:0009737;GO:0009987;GO:0010033;GO:0010119;GO:0010468;GO:0016043;GO:0016311;GO:0016787;GO:0016788;GO:0016791;GO:0019222;GO:…	--	TKR90015.1	PROPYZAMIDE-HYPERSENSITIVE 1 family protein [Populus alba]	DPHS1_ARATH	Dual specificity protein phosphatase PHS1 OS=Arabidopsis thaliana OX=3702 GN=PHS1 PE=1 SV=1
Pda_00003768-RA	0.766308	normal	0.300248	-0.0463678	normal	0.958936	1.87151	up	2.31e-05	GO:0005575;GO:0005622;GO:0005623;GO:0005737;GO:0009507;GO:0009536;GO:0043226;GO:0043227;GO:0043229;GO:0043231;GO:0044424;GO:0044444;GO:0044464	--	XP_002321742.1	acyl carrier protein 1 chloroplastic [Populus trichocarpa]	ACP1_CASGL	Acyl carrier protein 1, chloroplastic OS=Casuarina glauca OX=3522 GN=ACP1 PE=2 SV=1
Pda_00003777-RA	1.06977	up	0.098932	1.29067	up	0.0165435	1.01255	up	0.0675925	GO:0002178;GO:0003674;GO:0003824;GO:0004758;GO:0005575;GO:0005622;GO:0005623;GO:0005737;GO:0005773;GO:0005783;GO:0005789;GO:0006066;GO:0006629;GO:0006643;GO:0006665;GO:0006670;GO:0006672;GO:0006807;GO:0007275;GO:0008150;GO:0008152;GO:0008610;GO:0009058;GO:0009314;GO:0009416;GO:0009555;GO:0009628;GO:0009639;GO:0009640;GO:0009791;GO:0009893;GO:0009894;GO:0009896;GO:0009987;GO:0010506;GO:0010508;GO:…	ko00600;ko01100;ko04071;ko04138;map00600;map01100;map04071;map04138	TKS06299.1	serine palmitoyltransferase family protein [Populus alba]	LCB2A_ORYSJ	Long chain base biosynthesis protein 2a OS=Oryza sativa subsp. japonica OX=39947 GN=Os11g0516000 PE=2 SV=1
Pda_00003779-RA	0.929043	normal	7.8e-06	0.999804	normal	7.04e-08	1.26989	up	4.23e-13	GO:0003674;GO:0003824;GO:0004842;GO:0005575;GO:0005622;GO:0005623;GO:0005634;GO:0005737;GO:0006464;GO:0006807;GO:0008150;GO:0008152;GO:0009987;GO:0010033;GO:0010200;GO:0010243;GO:0016567;GO:0016740;GO:0019538;GO:0019787;GO:0032446;GO:0036211;GO:0042221;GO:0042493;GO:0043170;GO:0043226;GO:0043227;GO:0043229;GO:0043231;GO:0043412;GO:0044237;GO:0044238;GO:0044260;GO:0044267;GO:0044424;GO:0044464;GO:…	--	KAB5525190.1	hypothetical protein DKX38_022939 [Salix brachista]	--	--
Pda_00003798-RA	-2.0998	down	0.371474	0.0844229	normal	0.96388	-2.00443	down	0.161207	GO:0003674;GO:0005215;GO:0005575;GO:0005623;GO:0005886;GO:0005887;GO:0006810;GO:0008150;GO:0008515;GO:0008643;GO:0015144;GO:0015154;GO:0015157;GO:0015766;GO:0015770;GO:0015772;GO:0016020;GO:0016021;GO:0022857;GO:0031224;GO:0031226;GO:0034219;GO:0044425;GO:0044459;GO:0044464;GO:0051119;GO:0051179;GO:0051234;GO:0055085;GO:0071702;GO:0071944	--	TKS06311.1	N3 like family protein [Populus alba]	SWT10_ARATH	Bidirectional sugar transporter SWEET10 OS=Arabidopsis thaliana OX=3702 GN=SWEET10 PE=1 SV=1
Pda_00003808-RA	0.275658	normal	0.26122	0.106826	normal	0.638255	-1.03566	down	1.93e-06	GO:0002831;GO:0002833;GO:0003674;GO:0003676;GO:0003677;GO:0003723;GO:0003824;GO:0004518;GO:0004519;GO:0005488;GO:0005515;GO:0005575;GO:0005622;GO:0005623;GO:0005634;GO:0005654;GO:0006139;GO:0006282;GO:0006355;GO:0006725;GO:0006807;GO:0008150;GO:0008152;GO:0009889;GO:0009987;GO:0010468;GO:0010556;GO:0016020;GO:0016462;GO:0016604;GO:0016787;GO:0016788;GO:0016817;GO:0016818;GO:0016887;GO:0017111;GO:…	--	TKS06317.1	MORC family CW-type zinc finger protein 4-like isoform X2 [Populus alba]	MORC7_ARATH	Protein MICRORCHIDIA 7 OS=Arabidopsis thaliana OX=3702 GN=MORC7 PE=1 SV=1
Pda_00003809-RA	1.30502	up	0.0813152	2.01142	up	0.000237094	1.64794	up	0.00324978	GO:0000271;GO:0003674;GO:0003824;GO:0005975;GO:0005976;GO:0006082;GO:0006725;GO:0008150;GO:0008152;GO:0009058;GO:0009059;GO:0009664;GO:0009698;GO:0009699;GO:0009712;GO:0009713;GO:0009801;GO:0009802;GO:0009803;GO:0009832;GO:0009987;GO:0010345;GO:0010383;GO:0010393;GO:0016043;GO:0016051;GO:0016740;GO:0016746;GO:0016747;GO:0017144;GO:0018958;GO:0019438;GO:0019748;GO:0019752;GO:0032787;GO:0033692;GO:…	ko00073;map00073	TKS06319.1	omega-hydroxyacid hydroxycinnamoyltransferase [Populus alba]	HHT1_ARATH	Omega-hydroxypalmitate O-feruloyl transferase OS=Arabidopsis thaliana OX=3702 GN=HHT1 PE=1 SV=1
Pda_00003820-RA	-1.16166	down	0.376224	-2.1732	down	0.0242962	-0.216072	normal	0.846894	GO:0003674;GO:0005488;GO:0005575;GO:0005622;GO:0005623;GO:0005737;GO:0005886;GO:0006810;GO:0006811;GO:0006812;GO:0006873;GO:0006875;GO:0008150;GO:0009987;GO:0016020;GO:0019725;GO:0030001;GO:0030003;GO:0042592;GO:0043167;GO:0043169;GO:0044424;GO:0044464;GO:0046872;GO:0046914;GO:0046916;GO:0048878;GO:0050801;GO:0051179;GO:0051234;GO:0055065;GO:0055076;GO:0055080;GO:0055082;GO:0065007;GO:0065008;GO:…	--	TKS06329.1	neurofilament medium polypeptide [Populus alba]	HIP7_ARATH	Heavy metal-associated isoprenylated plant protein 7 OS=Arabidopsis thaliana OX=3702 GN=HIPP07 PE=1 SV=1
Pda_00003821-RA	0.448904	normal	0.790041	0.0195846	normal	0.989178	1.51497	up	0.051407	--	--	TKS06330.1	hypothetical protein D5086_0000122710 [Populus alba]	--	--
Pda_00003823-RA	-2.61e-05	normal	0.999925	-0.0969359	normal	0.846862	-1.34706	down	1.17e-05	--	--	TKS06331.1	hypothetical protein D5086_0000122720 [Populus alba]	WRK75_ARATH	Probable WRKY transcription factor 75 OS=Arabidopsis thaliana OX=3702 GN=WRKY75 PE=2 SV=1
Pda_00003829-RA	-0.0404517	normal	0.9816	-1.05006	down	0.351781	0	0	0	--	--	TKS06338.1	hypothetical protein D5086_0000122790 [Populus alba]	--	--
Pda_00003830-RA	-0.852108	normal	0.00229618	-1.45436	down	2.78e-09	-2.5501	down	1.02e-27	GO:0003674;GO:0003700;GO:0005488;GO:0005515;GO:0005575;GO:0005622;GO:0005623;GO:0005634;GO:0006355;GO:0007275;GO:0008134;GO:0008150;GO:0009791;GO:0009888;GO:0009889;GO:0009987;GO:0010374;GO:0010440;GO:0010468;GO:0010556;GO:0019219;GO:0019222;GO:0031323;GO:0031326;GO:0032501;GO:0032502;GO:0042802;GO:0042803;GO:0043226;GO:0043227;GO:0043229;GO:0043231;GO:0044424;GO:0044464;GO:0046983;GO:0048856;GO:…	--	ABV23568.1	MADS-box protein [Populus deltoides]	FULL_VITVI	Agamous-like MADS-box protein FUL-L OS=Vitis vinifera OX=29760 GN=FULL PE=2 SV=1
Pda_00003837-RA	-1.14564	down	2.19e-10	-1.81106	down	1.13e-29	-0.801022	normal	2.9e-07	--	ko00562;ko00564;ko00565;ko01100;ko01110;ko02024;ko04919;map00562;map00564;map00565;map01100;map01110;map02024;map04919	TKS06343.1	phosphoesterase family protein [Populus alba]	NPC6_ARATH	Non-specific phospholipase C6 OS=Arabidopsis thaliana OX=3702 GN=NPC6 PE=2 SV=1
Pda_00003844-RA	0.819484	normal	1.19e-13	0.326737	normal	0.0030752	1.55616	up	5.56e-55	GO:0003674;GO:0003824;GO:0003984;GO:0005575;GO:0005622;GO:0005623;GO:0005737;GO:0006082;GO:0006520;GO:0006573;GO:0006807;GO:0008150;GO:0008152;GO:0008652;GO:0009058;GO:0009081;GO:0009082;GO:0009099;GO:0009507;GO:0009532;GO:0009536;GO:0009570;GO:0009987;GO:0016053;GO:0016740;GO:0016744;GO:0019752;GO:0043226;GO:0043227;GO:0043229;GO:0043231;GO:0043436;GO:0044237;GO:0044238;GO:0044249;GO:0044281;GO:…	ko00290;ko00650;ko00660;ko00770;ko01100;ko01110;ko01130;ko01210;ko01230;map00290;map00650;map00660;map00770;map01100;map01110;map01130;map01210;map01230	XP_002322262.1	acetolactate synthase 2 chloroplastic [Populus trichocarpa]	ILVB1_TOBAC	Acetolactate synthase 1, chloroplastic OS=Nicotiana tabacum OX=4097 GN=ALS SURA PE=1 SV=1
Pda_00003847-RA	1.88666	up	0.0149631	1.27783	up	0.108849	2.0831	up	0.000914782	--	--	TKS06350.1	glucuronoxylan 4-O-methyltransferase 1 [Populus alba]	GXM2_ARATH	Glucuronoxylan 4-O-methyltransferase 2 OS=Arabidopsis thaliana OX=3702 GN=GXM2 PE=1 SV=1
Pda_00003851-RA	1.29808	up	5.1e-09	0.826879	normal	0.000174462	1.60192	up	2.67e-16	--	--	TKS06353.1	hypothetical protein D5086_0000122940 [Populus alba]	--	--
Pda_00003854-RA	0	0	0	1.74852	up	0.0246044	1.95612	up	0.0041077	GO:0005575;GO:0005622;GO:0005623;GO:0005634;GO:0043226;GO:0043227;GO:0043229;GO:0043231;GO:0044424;GO:0044464	--	TKS06356.1	hypothetical protein D5086_0000122970 [Populus alba]	FB76_ARATH	F-box protein At1g67340 OS=Arabidopsis thaliana OX=3702 GN=At1g67340 PE=1 SV=1
Pda_00003886-RA	0.695822	normal	0.261848	0.245459	normal	0.721833	1.05517	up	0.00738995	--	--	TKS06383.1	putative inactive leucine-rich repeat receptor-like protein kinase [Populus alba]	Y3037_ARATH	Probable inactive leucine-rich repeat receptor-like protein kinase At3g03770 OS=Arabidopsis thaliana OX=3702 GN=At3g03770 PE=1 SV=1
Pda_00003887-RA	1.78338	up	8.91e-25	1.24803	up	1.47e-11	2.12611	up	7.17e-39	--	--	XP_024442499.1	probable inactive leucine-rich repeat receptor-like protein kinase At3g03770 [Populus trichocarpa]	Y3037_ARATH	Probable inactive leucine-rich repeat receptor-like protein kinase At3g03770 OS=Arabidopsis thaliana OX=3702 GN=At3g03770 PE=1 SV=1
Pda_00003896-RA	0.103144	normal	0.908901	-0.381443	normal	0.480555	1.0534	up	0.00135459	GO:0003674;GO:0003824;GO:0004321;GO:0005575;GO:0005622;GO:0005623;GO:0005737;GO:0005777;GO:0006082;GO:0008150;GO:0008152;GO:0009058;GO:0009694;GO:0009695;GO:0009987;GO:0010817;GO:0016053;GO:0016408;GO:0016740;GO:0016746;GO:0016747;GO:0019752;GO:0032787;GO:0042445;GO:0042446;GO:0042579;GO:0043226;GO:0043227;GO:0043229;GO:0043231;GO:0043436;GO:0044237;GO:0044249;GO:0044281;GO:0044283;GO:0044424;GO:…	--	TKS06389.1	4-coumarate--CoA ligase-like 9 [Populus alba]	4CLL9_ARATH	4-coumarate--CoA ligase-like 9 OS=Arabidopsis thaliana OX=3702 GN=4CLL9 PE=1 SV=2
Pda_00003897-RA	-0.268761	normal	0.634047	0.0974999	normal	0.820633	-1.23537	down	0.00247617	--	--	TKS06390.1	hypothetical protein D5086_0000123310 [Populus alba]	--	--
Pda_00003899-RA	-0.296156	normal	0.425145	-1.36048	down	1.27e-09	-1.10893	down	1.6e-07	GO:0003674;GO:0003824;GO:0004474;GO:0005575;GO:0005622;GO:0005623;GO:0005737;GO:0005777;GO:0005975;GO:0006081;GO:0006082;GO:0006097;GO:0008150;GO:0008152;GO:0009514;GO:0009987;GO:0016740;GO:0016746;GO:0019752;GO:0032787;GO:0042579;GO:0043226;GO:0043227;GO:0043229;GO:0043231;GO:0043436;GO:0044237;GO:0044238;GO:0044262;GO:0044281;GO:0044424;GO:0044444;GO:0044464;GO:0046487;GO:0046912;GO:0071704	ko00620;ko00630;ko01100;ko01110;ko01120;ko01200;map00620;map00630;map01100;map01110;map01120;map01200	TKS06392.1	malate synthase glyoxysomal [Populus alba]	MASY_RICCO	Malate synthase, glyoxysomal OS=Ricinus communis OX=3988 PE=2 SV=1
Pda_00003906-RA	0	0	0	0	0	0	2.39088	up	0.00371658	--	--	BAT79319.1	hypothetical protein VIGAN_02218300 partial [Vigna angularis var. angularis]	--	--
Pda_00003921-RA	0.0538738	normal	0.966981	-0.0382409	normal	0.964106	-1.52114	down	0.019179	--	--	TKS06410.1	hypothetical protein D5086_0000123510 [Populus alba]	AIRP2_ARATH	E3 ubiquitin-protein ligase AIRP2 OS=Arabidopsis thaliana OX=3702 GN=AIRP2 PE=1 SV=1
Pda_00003922-RA	0.275724	normal	0.927357	-2.20704	down	0.041233	0.386581	normal	0.805122	GO:0003674;GO:0003824;GO:0006082;GO:0006629;GO:0006631;GO:0008126;GO:0008150;GO:0008152;GO:0009987;GO:0016787;GO:0016788;GO:0019752;GO:0032787;GO:0034338;GO:0043436;GO:0044237;GO:0044238;GO:0044255;GO:0044281;GO:0052689;GO:0071704	--	TKS06411.1	GDSL-motif lipase/hydrolase family protein [Populus alba]	GDL57_ARATH	GDSL esterase/lipase At3g48460 OS=Arabidopsis thaliana OX=3702 GN=At3g48460 PE=2 SV=1
Pda_00003933-RA	0.45865	normal	0.00275228	0.26942	normal	0.0062243	-1.29026	down	2.49e-55	GO:0001101;GO:0003674;GO:0003824;GO:0004364;GO:0005575;GO:0005622;GO:0005623;GO:0005737;GO:0006518;GO:0006575;GO:0006749;GO:0006790;GO:0006807;GO:0006950;GO:0008150;GO:0008152;GO:0009056;GO:0009266;GO:0009404;GO:0009407;GO:0009408;GO:0009628;GO:0009636;GO:0009719;GO:0009725;GO:0009733;GO:0009735;GO:0009737;GO:0009739;GO:0009987;GO:0010033;GO:0010035;GO:0010038;GO:0016740;GO:0016765;GO:0019748;GO:…	ko00480;ko00980;ko00982;ko00983;ko01524;ko05200;ko05204;ko05225;ko05418;map00480;map00980;map00982;map00983;map01524;map05200;map05204;map05225;map05418	XP_006373657.2	probable glutathione S-transferase [Populus trichocarpa]	GSTX6_SOYBN	Probable glutathione S-transferase OS=Glycine max OX=3847 GN=HSP26-A PE=2 SV=1
Pda_00003951-RA	0	0	0	1.35622	up	0.220242	1.87531	up	0.0328757	--	--	XP_006388801.2	7-deoxyloganetin glucosyltransferase [Populus trichocarpa]	UGT6_CATRO	7-deoxyloganetin glucosyltransferase OS=Catharanthus roseus OX=4058 GN=UGT85A23 PE=1 SV=1
Pda_00003952-RA	1.43513	up	4.86e-08	1.80905	up	9.5e-22	1.63418	up	6.69e-16	--	--	PNS97405.1	hypothetical protein POPTR_016G020700 [Populus trichocarpa]	UGT6_CATRO	7-deoxyloganetin glucosyltransferase OS=Catharanthus roseus OX=4058 GN=UGT85A23 PE=1 SV=1
Pda_00003960-RA	2.93476	up	3.74e-06	0	0	0	1.82054	up	0.000190984	GO:0003674;GO:0003824;GO:0005575;GO:0005622;GO:0005623;GO:0008194;GO:0016740;GO:0016757;GO:0016758;GO:0035251;GO:0043226;GO:0043227;GO:0043229;GO:0043231;GO:0044424;GO:0044464;GO:0046527;GO:0080043;GO:0080044	--	XP_002322553.2	UDP-glycosyltransferase 82A1 [Populus trichocarpa]	U82A1_ARATH	UDP-glycosyltransferase 82A1 OS=Arabidopsis thaliana OX=3702 GN=UGT82A1 PE=2 SV=1
Pda_00003976-RA	-0.787364	normal	0.071493	-0.478831	normal	0.178253	-1.46418	down	3.4e-06	--	--	XP_011001040.1	PREDICTED: ras guanine nucleotide exchange factor P-like [Populus euphratica]	VQ22_ARATH	VQ motif-containing protein 22 OS=Arabidopsis thaliana OX=3702 GN=VQ22 PE=2 SV=1
Pda_00003982-RA	0.629399	normal	2.22e-07	1.33627	up	3.79e-45	-0.115603	normal	0.394485	GO:0001101;GO:0003674;GO:0003824;GO:0005575;GO:0005622;GO:0005623;GO:0005737;GO:0005829;GO:0006066;GO:0006082;GO:0006629;GO:0006714;GO:0006720;GO:0006721;GO:0006950;GO:0006970;GO:0008150;GO:0008152;GO:0008194;GO:0008300;GO:0009056;GO:0009628;GO:0009651;GO:0009687;GO:0009719;GO:0009725;GO:0009737;GO:0009987;GO:0010033;GO:0016020;GO:0016042;GO:0016054;GO:0016107;GO:0016115;GO:0016740;GO:0016757;GO:…	--	RXH90235.1	hypothetical protein DVH24_032592 [Malus domestica]	U7A15_MALDO	UDP-glycosyltransferase 71A15 OS=Malus domestica OX=3750 GN=UGT71A15 PE=1 SV=1
Pda_00003985-RA	0.986212	normal	1.16e-05	1.65876	up	6.44e-28	-0.210795	normal	0.43663	GO:0001101;GO:0003674;GO:0003824;GO:0005575;GO:0005622;GO:0005623;GO:0005737;GO:0005829;GO:0006066;GO:0006082;GO:0006629;GO:0006714;GO:0006720;GO:0006721;GO:0006950;GO:0006970;GO:0008150;GO:0008152;GO:0008194;GO:0008300;GO:0009056;GO:0009628;GO:0009651;GO:0009687;GO:0009719;GO:0009725;GO:0009737;GO:0009987;GO:0010033;GO:0016020;GO:0016042;GO:0016054;GO:0016107;GO:0016115;GO:0016740;GO:0016757;GO:…	--	RXH90235.1	hypothetical protein DVH24_032592 [Malus domestica]	U7A15_MALDO	UDP-glycosyltransferase 71A15 OS=Malus domestica OX=3750 GN=UGT71A15 PE=1 SV=1
Pda_00003992-RA	0.0777397	normal	0.946325	-0.855016	normal	0.0688757	-2.8218	down	1.92e-08	--	--	PNS97324.1	hypothetical protein POPTR_016G015600 [Populus trichocarpa]	--	--
Pda_00003994-RA	3.83261	up	2.95e-27	4.45338	up	4.47e-190	5.15434	up	4.46e-261	--	--	--	--	--	--
Pda_00003999-RA	0.459124	normal	0.411911	0.636831	normal	0.0877627	1.07497	up	0.000556049	GO:0005575;GO:0005911;GO:0006457;GO:0008150;GO:0009266;GO:0009506;GO:0009605;GO:0009607;GO:0009628;GO:0009987;GO:0030054;GO:0043207;GO:0050896;GO:0055044	--	TKR90387.1	BAG family molecular chaperone regulator 5 mitochondrial [Populus alba]	BAG5_ARATH	BAG family molecular chaperone regulator 5, mitochondrial OS=Arabidopsis thaliana OX=3702 GN=BAG5 PE=1 SV=1
Pda_00004003-RA	-0.763814	normal	0.251696	0.508924	normal	0.288702	-2.32797	down	1.9e-05	--	--	XP_011001070.1	PREDICTED: probable LRR receptor-like serine/threonine-protein kinase At4g08850 [Populus euphratica]	MIK2_ARATH	MDIS1-interacting receptor like kinase 2 OS=Arabidopsis thaliana OX=3702 GN=MIK2 PE=1 SV=3
Pda_00004005-RA	0.399784	normal	0.750947	1.29803	up	0.012784	0.15667	normal	0.868436	--	--	TKR99490.1	acyl-CoA--sterol O-acyltransferase 1-like [Populus alba]	WAXS1_SIMCH	Long-chain-alcohol O-fatty-acyltransferase OS=Simmondsia chinensis OX=3999 PE=1 SV=1
Pda_00004006-RA	0	0	0	1.34759	up	0.0496794	0.352054	normal	0.651447	--	--	TKR90379.1	hypothetical protein D5086_0000233730 [Populus alba]	WAXS1_ARATH	Probable long-chain-alcohol O-fatty-acyltransferase 1 OS=Arabidopsis thaliana OX=3702 GN=AT1 PE=2 SV=1
Pda_00004007-RA	0.494619	normal	0.220616	0.649807	normal	0.0385721	-1.44365	down	7.08e-06	--	--	APR64100.1	hypothetical protein [Populus tomentosa]	U71K1_MALDO	UDP-glycosyltransferase 71K1 OS=Malus domestica OX=3750 GN=UGT71K1 PE=1 SV=1
Pda_00004008-RA	-0.26508	normal	0.719158	1.0245	up	7.62e-05	0.991134	normal	6.6e-05	--	--	APR64099.1	hypothetical protein [Populus tomentosa]	U71K1_MALDO	UDP-glycosyltransferase 71K1 OS=Malus domestica OX=3750 GN=UGT71K1 PE=1 SV=1
Pda_00004021-RA	0.41006	normal	0.624544	0.345774	normal	0.619284	2.40786	up	6.02e-13	--	--	--	--	--	--
Pda_00004023-RA	0.225255	normal	0.845241	-1.7297	down	0.00329386	-2.85641	down	1.37e-05	--	--	APR64431.1	hypothetical protein [Populus tomentosa]	CDKF4_ORYSJ	Cyclin-dependent kinase F-4 OS=Oryza sativa subsp. japonica OX=39947 GN=CDKF-4 PE=2 SV=1
Pda_00004039-RA	1.56362	up	0.0168537	1.6682	up	0.0027468	2.09981	up	1.51e-05	--	--	RQP01150.1	hypothetical protein POPTR_016G011601 [Populus trichocarpa]	--	--
Pda_00004040-RA	0.298858	normal	0.318074	0.208132	normal	0.427785	1.21543	up	1.02e-14	--	--	XP_011013717.1	PREDICTED: probable LRR receptor-like serine/threonine-protein kinase At1g53430 [Populus euphratica]	Y5343_ARATH	Probable LRR receptor-like serine/threonine-protein kinase At1g53430 OS=Arabidopsis thaliana OX=3702 GN=At1g53430 PE=1 SV=1
Pda_00004042-RA	-1.26773	down	6.58e-05	-1.45811	down	5.86e-07	-2.33522	down	3.92e-14	GO:0000287;GO:0003674;GO:0003824;GO:0005488;GO:0005575;GO:0005622;GO:0005623;GO:0005737;GO:0005829;GO:0005886;GO:0005975;GO:0005996;GO:0006020;GO:0006021;GO:0006066;GO:0006082;GO:0006732;GO:0006766;GO:0006767;GO:0006793;GO:0006796;GO:0006950;GO:0007154;GO:0007165;GO:0008150;GO:0008152;GO:0008934;GO:0009056;GO:0009058;GO:0009108;GO:0009110;GO:0009266;GO:0009409;GO:0009628;GO:0009987;GO:0010347;GO:…	ko00053;ko00562;ko01100;ko01110;ko04070;map00053;map00562;map01100;map01110;map04070	TKS12382.1	inositol monophosphatase 3-like [Populus alba]	IMP3_SOLLC	Inositol monophosphatase 3 OS=Solanum lycopersicum OX=4081 GN=IMP3 PE=1 SV=1
Pda_00004043-RA	-1.05211	down	0.321059	0.181985	normal	0.816691	-0.361707	normal	0.617376	--	--	RQP01150.1	hypothetical protein POPTR_016G011601 [Populus trichocarpa]	Y1972_ARATH	Probable LRR receptor-like serine/threonine-protein kinase At1g29720 OS=Arabidopsis thaliana OX=3702 GN=RFK1 PE=2 SV=3
Pda_00004055-RA	0.584675	normal	0.397173	0.107375	normal	0.895369	1.09761	up	0.0157866	--	--	XP_024443668.1	probable LRR receptor-like serine/threonine-protein kinase At1g53440 isoform X1 [Populus trichocarpa]	Y1765_ARATH	Probable LRR receptor-like serine/threonine-protein kinase At1g07650 OS=Arabidopsis thaliana OX=3702 GN=At1g07650 PE=1 SV=1
Pda_00004061-RA	1.15718	up	0.00155666	1.15371	up	0.000496386	2.02555	up	4.82e-14	--	--	XP_024443660.1	probable LRR receptor-like serine/threonine-protein kinase At1g53420 isoform X1 [Populus trichocarpa]	Y5343_ARATH	Probable LRR receptor-like serine/threonine-protein kinase At1g53430 OS=Arabidopsis thaliana OX=3702 GN=At1g53430 PE=1 SV=1
Pda_00004062-RA	0	0	0	1.23321	up	0.0579695	0.00997339	normal	0.992162	--	--	RQP01150.1	hypothetical protein POPTR_016G011601 [Populus trichocarpa]	--	--
Pda_00004066-RA	-0.813839	normal	0.0296912	-0.894309	normal	0.00528303	-1.79152	down	9.44e-09	GO:0000287;GO:0003674;GO:0003824;GO:0005488;GO:0005575;GO:0005622;GO:0005623;GO:0005737;GO:0005829;GO:0005886;GO:0005975;GO:0005996;GO:0006020;GO:0006021;GO:0006066;GO:0006082;GO:0006732;GO:0006766;GO:0006767;GO:0006793;GO:0006796;GO:0006950;GO:0007154;GO:0007165;GO:0008150;GO:0008152;GO:0008934;GO:0009056;GO:0009058;GO:0009108;GO:0009110;GO:0009266;GO:0009409;GO:0009628;GO:0009987;GO:0010347;GO:…	ko00053;ko00562;ko01100;ko01110;ko04070;map00053;map00562;map01100;map01110;map04070	TKS12382.1	inositol monophosphatase 3-like [Populus alba]	IMP3_SOLLC	Inositol monophosphatase 3 OS=Solanum lycopersicum OX=4081 GN=IMP3 PE=1 SV=1
Pda_00004075-RA	4.09409	up	0.00157503	4.64335	up	2.71e-05	4.31815	up	8.05e-05	--	--	RQO96764.1	hypothetical protein POPTR_010G155150 [Populus trichocarpa]	--	--
Pda_00004076-RA	2.09917	up	2.28e-07	2.48085	up	1.49e-12	2.44718	up	8.51e-12	--	--	RQP01140.1	hypothetical protein POPTR_016G011200 [Populus trichocarpa]	Y5343_ARATH	Probable LRR receptor-like serine/threonine-protein kinase At1g53430 OS=Arabidopsis thaliana OX=3702 GN=At1g53430 PE=1 SV=1
Pda_00004078-RA	-1.47572	down	0.0172791	-1.4499	down	0.0090585	-1.73707	down	0.0014306	GO:0000287;GO:0003674;GO:0003824;GO:0005488;GO:0005575;GO:0005622;GO:0005623;GO:0005737;GO:0005829;GO:0005886;GO:0005975;GO:0005996;GO:0006020;GO:0006021;GO:0006066;GO:0006082;GO:0006732;GO:0006766;GO:0006767;GO:0006793;GO:0006796;GO:0006950;GO:0007154;GO:0007165;GO:0008150;GO:0008152;GO:0008934;GO:0009056;GO:0009058;GO:0009108;GO:0009110;GO:0009266;GO:0009409;GO:0009628;GO:0009987;GO:0010347;GO:…	ko00053;ko00562;ko01100;ko01110;ko04070;map00053;map00562;map01100;map01110;map04070	XP_011040224.1	PREDICTED: inositol monophosphatase 3-like [Populus euphratica]	IMP1_SOLLC	Inositol monophosphatase 1 OS=Solanum lycopersicum OX=4081 GN=IMP1 PE=1 SV=1
Pda_00004088-RA	-0.412185	normal	0.282848	-0.238561	normal	0.552481	-1.09652	down	5.78e-05	--	--	XP_002308803.1	NADH-ubiquinone oxidoreductase 20.9 kDa subunit [Populus trichocarpa]	--	--
Pda_00004090-RA	-0.535846	normal	0.268551	-1.02776	down	0.000635952	-2.41489	down	2.79e-12	--	--	TKR90698.1	hypothetical protein D5086_0000230100 [Populus alba]	ACA12_ARATH	Calcium-transporting ATPase 12, plasma membrane-type OS=Arabidopsis thaliana OX=3702 GN=ACA12 PE=2 SV=1
Pda_00004092-RA	-0.0375581	normal	0.968974	-0.272321	normal	0.604723	-2.23043	down	3.75e-05	--	--	TKR90698.1	hypothetical protein D5086_0000230100 [Populus alba]	ACA12_ARATH	Calcium-transporting ATPase 12, plasma membrane-type OS=Arabidopsis thaliana OX=3702 GN=ACA12 PE=2 SV=1
Pda_00004093-RA	-0.484284	normal	0.0594254	-1.11777	down	2.17e-11	-2.50061	down	1.78e-33	--	--	TKR90699.1	hypothetical protein D5086_0000230110 [Populus alba]	ACA12_ARATH	Calcium-transporting ATPase 12, plasma membrane-type OS=Arabidopsis thaliana OX=3702 GN=ACA12 PE=2 SV=1
Pda_00004113-RA	6.12573	up	1.46e-06	4.7396	up	0.000545597	0	0	0	GO:0003002;GO:0003674;GO:0005488;GO:0005515;GO:0005575;GO:0005622;GO:0005623;GO:0005856;GO:0005874;GO:0006996;GO:0007010;GO:0007275;GO:0007389;GO:0008017;GO:0008092;GO:0008150;GO:0009832;GO:0009987;GO:0010051;GO:0015630;GO:0015631;GO:0016043;GO:0032501;GO:0032502;GO:0042546;GO:0043226;GO:0043228;GO:0043229;GO:0043232;GO:0044085;GO:0044422;GO:0044424;GO:0044430;GO:0044446;GO:0044464;GO:0048856;GO:…	--	TKR90712.1	hypothetical protein D5086_0000230240 [Populus alba]	MP701_ARATH	Microtubule-associated protein 70-1 OS=Arabidopsis thaliana OX=3702 GN=MAP70.1 PE=1 SV=1
Pda_00004124-RA	-0.886904	normal	0.127737	-0.276592	normal	0.646302	-1.80046	down	5.71e-05	--	--	TKR90721.1	hypothetical protein D5086_0000230330 [Populus alba]	NUDT2_ARATH	Nudix hydrolase 2 OS=Arabidopsis thaliana OX=3702 GN=NUDT2 PE=1 SV=1
Pda_00004132-RA	0.914359	normal	0.198595	-0.264643	normal	0.733962	-1.17012	down	0.0832326	GO:0003674;GO:0005096;GO:0005488;GO:0005543;GO:0005575;GO:0005622;GO:0005623;GO:0005634;GO:0005737;GO:0005773;GO:0005886;GO:0007275;GO:0008047;GO:0008150;GO:0008289;GO:0009555;GO:0009787;GO:0009789;GO:0009966;GO:0009967;GO:0010646;GO:0010647;GO:0016020;GO:0023051;GO:0023056;GO:0030234;GO:0030695;GO:0032501;GO:0032502;GO:0043085;GO:0043087;GO:0043167;GO:0043168;GO:0043226;GO:0043227;GO:0043229;GO:…	--	XP_002323116.1	protein C2-DOMAIN ABA-RELATED 11 [Populus trichocarpa]	CAR11_ARATH	Protein C2-DOMAIN ABA-RELATED 11 OS=Arabidopsis thaliana OX=3702 GN=CAR11 PE=1 SV=1
Pda_00004133-RA	-0.417098	normal	0.800391	-0.696913	normal	0.471679	-3.13404	down	0.00133068	GO:0005575;GO:0005622;GO:0005623;GO:0005737;GO:0005829;GO:0006996;GO:0008150;GO:0009657;GO:0009658;GO:0009902;GO:0009903;GO:0009904;GO:0009987;GO:0016043;GO:0019750;GO:0044424;GO:0044444;GO:0044464;GO:0051179;GO:0051234;GO:0051640;GO:0051641;GO:0051644;GO:0051649;GO:0051656;GO:0051667;GO:0071840	--	TKR90729.1	hypothetical protein D5086_0000230410 [Populus alba]	Y1215_ARATH	WEB family protein At1g12150 OS=Arabidopsis thaliana OX=3702 GN=At1g12150 PE=2 SV=1
Pda_00004137-RA	1.8448	up	5.04e-19	1.78642	up	1.31e-41	1.9113	up	1.51e-42	GO:0003674;GO:0005215;GO:0005575;GO:0005623;GO:0005886;GO:0005887;GO:0006810;GO:0006857;GO:0008150;GO:0015833;GO:0016020;GO:0016021;GO:0022857;GO:0031224;GO:0031226;GO:0035672;GO:0035673;GO:0042886;GO:0042887;GO:0044425;GO:0044459;GO:0044464;GO:0051179;GO:0051234;GO:0055085;GO:0071702;GO:0071705;GO:0071944;GO:1904680	--	XP_024442998.1	oligopeptide transporter 1 isoform X1 [Populus trichocarpa]	OPT1_ARATH	Oligopeptide transporter 1 OS=Arabidopsis thaliana OX=3702 GN=OPT1 PE=2 SV=1
Pda_00004138-RA	-1.05486	down	0.216646	0.513985	normal	0.371643	-2.43029	down	0.000832827	--	--	RQP01105.1	hypothetical protein POPTR_016G004500 [Populus trichocarpa]	--	--
Pda_00004140-RA	-0.163059	normal	0.82865	0.923815	normal	0.000382795	1.17301	up	1.65e-06	--	--	TKR90734.1	hypothetical protein D5086_0000230460 [Populus alba]	--	--
Pda_00004146-RA	0.394653	normal	0.724058	1.01051	up	0.0514503	1.68642	up	8.52e-05	--	--	XP_024443839.1	BTB/POZ domain-containing protein At5g47800 isoform X1 [Populus trichocarpa]	Y5780_ARATH	BTB/POZ domain-containing protein At5g47800 OS=Arabidopsis thaliana OX=3702 GN=At5g47800 PE=2 SV=1
Pda_00004149-RA	-0.361824	normal	0.0212983	-0.724221	normal	1e-08	-1.35397	down	2.26e-29	--	--	KAD4178820.1	hypothetical protein E3N88_27411 [Mikania micrantha]	HS902_ARATH	Heat shock protein 90-2 OS=Arabidopsis thaliana OX=3702 GN=HSP90-2 PE=1 SV=1
Pda_00004152-RA	-0.91126	normal	0.383854	-0.196351	normal	0.903854	-2.36779	down	0.00114342	--	--	TKR90744.1	E3 ubiquitin-protein ligase RGLG2-like isoform X1 [Populus alba]	RGLG2_ARATH	E3 ubiquitin-protein ligase RGLG2 OS=Arabidopsis thaliana OX=3702 GN=RGLG2 PE=1 SV=1
Pda_00004159-RA	0.835751	normal	0.0528219	1.22717	up	3.64e-06	1.16496	up	3.57e-05	--	--	TKR90748.1	hypothetical protein D5086_0000230600 [Populus alba]	RFS1_ARATH	Probable galactinol--sucrose galactosyltransferase 1 OS=Arabidopsis thaliana OX=3702 GN=RFS1 PE=2 SV=1
Pda_00004179-RA	0.567148	normal	0.332055	0.310397	normal	0.563164	1.03541	up	0.00414071	--	ko04138;map04138	XP_006373545.1	aspartyl protease family protein At5g10770 [Populus trichocarpa]	ASPA_ARATH	Aspartyl protease family protein At5g10770 OS=Arabidopsis thaliana OX=3702 GN=At5g10770 PE=2 SV=1
Pda_00004188-RA	1.81195	up	3.79e-09	1.61289	up	8.38e-10	1.58975	up	7.83e-10	GO:0003674;GO:0003824;GO:0004553;GO:0004566;GO:0005575;GO:0005618;GO:0005623;GO:0009505;GO:0016787;GO:0016798;GO:0030312;GO:0044464;GO:0071944	ko00531;ko01100;ko05205;map00531;map01100;map05205	TKR98308.1	hypothetical protein D5086_0000204430 [Populus alba]	HPSE3_ARATH	Heparanase-like protein 3 OS=Arabidopsis thaliana OX=3702 GN=At5g34940 PE=2 SV=2
Pda_00004197-RA	-0.758765	normal	0.0847723	-0.257613	normal	0.584554	-2.10977	down	5.79e-11	--	--	XP_024458680.1	receptor-like protein 15 [Populus trichocarpa]	RLP21_ARATH	Receptor like protein 21 OS=Arabidopsis thaliana OX=3702 GN=RLP21 PE=3 SV=2
Pda_00004200-RA	-1.04321	down	0.00061495	-0.763502	normal	0.00209044	-2.88363	down	2.64e-33	--	--	XP_024458680.1	receptor-like protein 15 [Populus trichocarpa]	RLP21_ARATH	Receptor like protein 21 OS=Arabidopsis thaliana OX=3702 GN=RLP21 PE=3 SV=2
Pda_00004201-RA	-0.391075	normal	0.478305	0.0380379	normal	0.949785	-1.19993	down	0.000450142	--	--	XP_024458680.1	receptor-like protein 15 [Populus trichocarpa]	RLP21_ARATH	Receptor like protein 21 OS=Arabidopsis thaliana OX=3702 GN=RLP21 PE=3 SV=2
Pda_00004205-RA	-0.364114	normal	0.528319	-0.375649	normal	0.394236	-1.64455	down	1.42e-06	--	--	XP_024458680.1	receptor-like protein 15 [Populus trichocarpa]	RLP21_ARATH	Receptor like protein 21 OS=Arabidopsis thaliana OX=3702 GN=RLP21 PE=3 SV=2
Pda_00004206-RA	-0.301434	normal	0.830829	0.119863	normal	0.909916	-2.46359	down	0.00328057	--	--	TKR98301.1	ankyrin repeat-containing protein [Populus alba]	--	--
Pda_00004207-RA	-0.249674	normal	0.752619	0.35613	normal	0.463089	-1.82858	down	0.000149392	--	--	TKR98302.1	hypothetical protein D5086_0000204370 [Populus alba]	RLP9B_ARATH	Receptor-like protein 9b OS=Arabidopsis thaliana OX=3702 GN=RLP9B PE=3 SV=1
Pda_00004208-RA	-0.199574	normal	0.833528	-0.269492	normal	0.650743	-2.0361	down	0.000202772	--	--	AXY97695.1	Receptor like protein 21 partial [Populus tomentosa]	RLP14_ARATH	Receptor-like protein 14 OS=Arabidopsis thaliana OX=3702 GN=RLP14 PE=3 SV=1
Pda_00004209-RA	-0.807601	normal	0.295342	-0.627125	normal	0.299206	-2.51701	down	1.36e-06	--	--	XP_011020233.1	PREDICTED: ankyrin repeat-containing protein At3g12360-like isoform X1 [Populus euphratica]	ACD6_ARATH	Protein ACCELERATED CELL DEATH 6 OS=Arabidopsis thaliana OX=3702 GN=ACD6 PE=1 SV=1
Pda_00004210-RA	-0.896593	normal	0.0717488	-0.57389	normal	0.206999	-2.31307	down	5.81e-10	--	--	XP_024458680.1	receptor-like protein 15 [Populus trichocarpa]	RLP13_ARATH	Receptor-like protein 13 OS=Arabidopsis thaliana OX=3702 GN=RLP13 PE=3 SV=1
Pda_00004215-RA	-2.09484	down	0.00135287	-1.47476	down	0.0225731	-1.24283	down	0.044199	GO:0006082;GO:0006629;GO:0006631;GO:0006643;GO:0006664;GO:0006950;GO:0007154;GO:0008150;GO:0008152;GO:0009267;GO:0009605;GO:0009987;GO:0009991;GO:0016036;GO:0019374;GO:0019752;GO:0031667;GO:0031668;GO:0031669;GO:0032787;GO:0033554;GO:0042594;GO:0043436;GO:0044237;GO:0044238;GO:0044255;GO:0044281;GO:0050896;GO:0051716;GO:0071496;GO:0071704;GO:1901135;GO:1903509	ko00561;ko01100;map00561;map01100	XP_011020221.1	PREDICTED: monogalactosyldiacylglycerol synthase 2 chloroplastic-like [Populus euphratica]	MGDG2_ARATH	Monogalactosyldiacylglycerol synthase 2, chloroplastic OS=Arabidopsis thaliana OX=3702 GN=MGD2 PE=1 SV=1
Pda_00004217-RA	-0.374554	normal	0.521315	0.257812	normal	0.611046	-1.66956	down	1.15e-06	--	--	XP_024458680.1	receptor-like protein 15 [Populus trichocarpa]	RLP21_ARATH	Receptor like protein 21 OS=Arabidopsis thaliana OX=3702 GN=RLP21 PE=3 SV=2
Pda_00004223-RA	-0.258301	normal	0.455219	-0.370959	normal	0.101439	-1.17278	down	9.24e-10	GO:0005575;GO:0005622;GO:0005623;GO:0005737;GO:0005783;GO:0005789;GO:0005886;GO:0005887;GO:0005911;GO:0009506;GO:0009898;GO:0012505;GO:0016020;GO:0016021;GO:0019897;GO:0019898;GO:0030054;GO:0031224;GO:0031226;GO:0031227;GO:0031234;GO:0031984;GO:0042175;GO:0043226;GO:0043227;GO:0043229;GO:0043231;GO:0044232;GO:0044422;GO:0044424;GO:0044425;GO:0044432;GO:0044444;GO:0044446;GO:0044459;GO:0044464;GO:…	--	TKR98292.1	hypothetical protein D5086_0000204270 [Populus alba]	SYT5_ARATH	Synaptotagmin-5 OS=Arabidopsis thaliana OX=3702 GN=SYT5 PE=2 SV=1
Pda_00004229-RA	0.555614	normal	0.0427323	0.745845	normal	0.000107199	1.18738	up	1.04e-11	GO:0000139;GO:0000271;GO:0003674;GO:0003824;GO:0005575;GO:0005622;GO:0005623;GO:0005737;GO:0005768;GO:0005794;GO:0005802;GO:0005975;GO:0005976;GO:0008150;GO:0008152;GO:0008194;GO:0009058;GO:0009059;GO:0009987;GO:0010393;GO:0010398;GO:0012505;GO:0016020;GO:0016051;GO:0016740;GO:0016757;GO:0016763;GO:0017144;GO:0031090;GO:0031410;GO:0031982;GO:0031984;GO:0035252;GO:0042285;GO:0043170;GO:0043226;GO:…	--	TKR98288.1	hypothetical protein D5086_0000204230 [Populus alba]	GLYT5_ARATH	Probable glycosyltransferase At5g20260 OS=Arabidopsis thaliana OX=3702 GN=At5g20260 PE=3 SV=3
Pda_00004230-RA	1.03421	up	8.62e-14	0.585967	normal	1.41e-05	1.24097	up	3.21e-27	--	--	XP_024459539.1	probable glycosyltransferase At5g20260 isoform X1 [Populus trichocarpa]	GLYT5_ARATH	Probable glycosyltransferase At5g20260 OS=Arabidopsis thaliana OX=3702 GN=At5g20260 PE=3 SV=3
Pda_00004235-RA	1.79734	up	0.0555435	0.484423	normal	0.530175	2.30184	up	0.00177692	--	--	XP_024458856.1	36.4 kDa proline-rich protein [Populus trichocarpa]	PRF1_SOLLC	36.4 kDa proline-rich protein OS=Solanum lycopersicum OX=4081 GN=TPRP-F1 PE=2 SV=1
Pda_00004237-RA	0.698903	normal	0.0032647	-1.7528	down	5.4e-22	-1.45253	down	8.43e-17	--	ko00052;map00052	TKR98279.1	putative galactinol--sucrose galactosyltransferase 6 isoform X1 [Populus alba]	RFS6_ARATH	Probable galactinol--sucrose galactosyltransferase 6 OS=Arabidopsis thaliana OX=3702 GN=RFS6 PE=2 SV=2
Pda_00004238-RA	0.162644	normal	0.625516	-2.36942	down	4.41e-38	-1.73525	down	1.3e-27	--	ko00052;map00052	TKR98279.1	putative galactinol--sucrose galactosyltransferase 6 isoform X1 [Populus alba]	RFS6_ARATH	Probable galactinol--sucrose galactosyltransferase 6 OS=Arabidopsis thaliana OX=3702 GN=RFS6 PE=2 SV=2
Pda_00004256-RA	-0.443853	normal	0.54984	-1.08389	down	0.0327391	-0.799971	normal	0.110534	GO:0003674;GO:0003700;GO:0006355;GO:0008150;GO:0009314;GO:0009416;GO:0009628;GO:0009639;GO:0009719;GO:0009725;GO:0009733;GO:0009889;GO:0010033;GO:0010114;GO:0010218;GO:0010468;GO:0010556;GO:0019219;GO:0019222;GO:0031323;GO:0031326;GO:0042221;GO:0050789;GO:0050794;GO:0050896;GO:0051171;GO:0051252;GO:0060255;GO:0065007;GO:0080090;GO:0140110;GO:1903506;GO:2000112;GO:2001141	ko04075;map04075	XP_002308067.3	auxin-responsive protein IAA29 [Populus trichocarpa]	IAA11_ARATH	Auxin-responsive protein IAA11 OS=Arabidopsis thaliana OX=3702 GN=IAA11 PE=1 SV=1
Pda_00004276-RA	0	0	0	2.14856	up	0.00445537	1.85136	up	0.0210843	--	--	TKR98258.1	equilibrative nucleotide transporter 8-like [Populus alba]	ENT8_ARATH	Equilibrative nucleotide transporter 8 OS=Arabidopsis thaliana OX=3702 GN=ETN8 PE=2 SV=1
Pda_00004277-RA	0.762855	normal	0.0760922	1.83246	up	1.67e-14	0.55774	normal	0.0364089	--	--	XP_002308981.1	uncharacterized protein LOC7474691 [Populus trichocarpa]	--	--
Pda_00004280-RA	1.31195	up	1.58e-38	1.96836	up	1.34e-125	1.07192	up	5.08e-26	--	ko04016;ko04075;map04016;map04075	TKR98255.1	hypothetical protein D5086_0000203900 [Populus alba]	EBF2_ARATH	EIN3-binding F-box protein 2 OS=Arabidopsis thaliana OX=3702 GN=EBF2 PE=1 SV=1
Pda_00004284-RA	0.979281	normal	0.0358896	1.04549	up	0.00191105	-0.490665	normal	0.300281	--	--	TKR98251.1	hypothetical protein D5086_0000203860 [Populus alba]	GIP2_NICBE	Probable aspartic proteinase GIP2 OS=Nicotiana benthamiana OX=4100 GN=GIP2 PE=1 SV=1
Pda_00004285-RA	-0.98724	normal	2.75e-06	-1.33558	down	1.77e-12	-2.07453	down	2.72e-25	--	--	TKR98249.1	uncharacterized protein D5086_0000203840 [Populus alba]	--	--
Pda_00004290-RA	-2.26918	down	0.0138761	-1.48588	down	0.110924	-2.19399	down	0.00665282	GO:0005575;GO:0005622;GO:0005623;GO:0005634;GO:0005737;GO:0005783;GO:0006950;GO:0007154;GO:0008150;GO:0009266;GO:0009267;GO:0009409;GO:0009605;GO:0009628;GO:0009987;GO:0009991;GO:0010646;GO:0010647;GO:0012505;GO:0016036;GO:0031667;GO:0031668;GO:0031669;GO:0032101;GO:0032103;GO:0032104;GO:0032106;GO:0032107;GO:0032109;GO:0033554;GO:0042594;GO:0043226;GO:0043227;GO:0043229;GO:0043231;GO:0044424;GO:…	--	TKR98246.1	hypothetical protein D5086_0000203810 [Populus alba]	SPX2_ARATH	SPX domain-containing protein 2 OS=Arabidopsis thaliana OX=3702 GN=SPX2 PE=2 SV=1
Pda_00004292-RA	1.09649	up	0.280408	0.958629	normal	0.298221	1.08426	up	0.14924	GO:0005575;GO:0005618;GO:0005623;GO:0005911;GO:0009505;GO:0009506;GO:0030054;GO:0030312;GO:0044464;GO:0055044;GO:0071944	ko00940;ko01100;ko01110;map00940;map01100;map01110	XP_002308082.1	peroxidase 25 [Populus trichocarpa]	PER25_ARATH	Peroxidase 25 OS=Arabidopsis thaliana OX=3702 GN=PER25 PE=2 SV=2
Pda_00004307-RA	1.6765	up	7.82e-05	-0.0201498	normal	0.979671	-0.392789	normal	0.421343	--	ko04075;map04075	ABM91066.1	xyloglucan endotransglycosylase/hydrolase precursor XTH-6 [Populus tremula]	XTH23_ARATH	Probable xyloglucan endotransglucosylase/hydrolase protein 23 OS=Arabidopsis thaliana OX=3702 GN=XTH23 PE=2 SV=1
Pda_00004311-RA	-0.817122	normal	0.29136	-0.662535	normal	0.334444	-2.47398	down	2.21e-05	GO:0003674;GO:0003700;GO:0006355;GO:0008150;GO:0009889;GO:0010468;GO:0010556;GO:0019219;GO:0019222;GO:0031323;GO:0031326;GO:0050789;GO:0050794;GO:0051171;GO:0051252;GO:0060255;GO:0065007;GO:0080090;GO:0140110;GO:1903506;GO:2000112;GO:2001141	--	TKR97697.1	hypothetical protein D5086_0000209920 [Populus alba]	HAT14_ARATH	Homeobox-leucine zipper protein HAT14 OS=Arabidopsis thaliana OX=3702 GN=HAT14 PE=2 SV=3
Pda_00004312-RA	-0.00696691	normal	0.996484	1.0439	up	0.0179862	1.88137	up	1.48e-06	--	--	XP_011020095.1	PREDICTED: uncharacterized protein LOC105122582 [Populus euphratica]	--	--
Pda_00004316-RA	0.915983	normal	0.0530289	0.711786	normal	0.0965825	1.31768	up	0.000144252	--	--	XP_002308098.3	probable serine/threonine-protein kinase PIX13 isoform X1 [Populus trichocarpa]	PIX13_ARATH	Probable serine/threonine-protein kinase PIX13 OS=Arabidopsis thaliana OX=3702 GN=PIX13 PE=1 SV=2
Pda_00004324-RA	-0.303775	normal	0.23059	-0.38917	normal	0.0313883	-1.10305	down	3.94e-12	GO:0001101;GO:0003674;GO:0003824;GO:0005215;GO:0005388;GO:0005488;GO:0005515;GO:0005575;GO:0005622;GO:0005623;GO:0005886;GO:0005887;GO:0005911;GO:0006810;GO:0006811;GO:0006812;GO:0006816;GO:0006950;GO:0008150;GO:0008324;GO:0009266;GO:0009409;GO:0009414;GO:0009415;GO:0009506;GO:0009605;GO:0009607;GO:0009624;GO:0009628;GO:0010035;GO:0015075;GO:0015085;GO:0015318;GO:0015399;GO:0015405;GO:0015662;GO:…	--	TKR97710.1	hypothetical protein D5086_0000210050 [Populus alba]	ACA10_ARATH	Calcium-transporting ATPase 10, plasma membrane-type OS=Arabidopsis thaliana OX=3702 GN=ACA10 PE=1 SV=2
Pda_00004337-RA	0.427319	normal	0.282009	1.15352	up	8.82e-06	0.0443139	normal	0.909794	--	ko02010;ko04976;ko05206;ko05226;map02010;map04976;map05206;map05226	TKR97721.1	putative multidrug resistance protein isoform X1 [Populus alba]	MDR_ORYSJ	Putative multidrug resistance protein OS=Oryza sativa subsp. japonica OX=39947 GN=Os02g0190300 PE=3 SV=1
Pda_00004354-RA	0.485373	normal	0.387635	0.328093	normal	0.505034	1.288	up	7.9e-05	GO:0003674;GO:0003824;GO:0004175;GO:0004252;GO:0006508;GO:0006807;GO:0008150;GO:0008152;GO:0008233;GO:0008236;GO:0016787;GO:0017171;GO:0019538;GO:0043170;GO:0044238;GO:0070011;GO:0071704;GO:0140096;GO:1901564	--	TKR97736.1	subtilase family protein [Populus alba]	SBT25_ARATH	Subtilisin-like protease SBT2.5 OS=Arabidopsis thaliana OX=3702 GN=SBT2.5 PE=2 SV=1
Pda_00004355-RA	-1.24282	down	0.147484	-0.224415	normal	0.769877	-1.08778	down	0.0890094	--	--	TKR97737.1	uncharacterized protein D5086_0000210320 [Populus alba]	--	--
Pda_00004361-RA	0	0	0	0	0	0	1.8704	up	0.00104962	--	--	XP_024459134.1	uncharacterized protein LOC7485507 isoform X4 [Populus trichocarpa]	--	--
Pda_00004363-RA	1.16228	up	2.05e-17	0.748554	normal	8.11e-09	0.760675	normal	1.25e-08	GO:0000041;GO:0005575;GO:0005622;GO:0005623;GO:0005737;GO:0005773;GO:0005774;GO:0005886;GO:0005911;GO:0006810;GO:0006811;GO:0006812;GO:0006829;GO:0006950;GO:0008150;GO:0009506;GO:0009636;GO:0010035;GO:0010038;GO:0010043;GO:0015691;GO:0016020;GO:0030001;GO:0030054;GO:0031090;GO:0032025;GO:0042221;GO:0042592;GO:0043226;GO:0043227;GO:0043229;GO:0043231;GO:0044422;GO:0044424;GO:0044437;GO:0044444;GO:…	--	TKR97744.1	cadmium/zinc-transporting ATPase HMA3-like isoform X2 [Populus alba]	HMA2_ARATH	Cadmium/zinc-transporting ATPase HMA2 OS=Arabidopsis thaliana OX=3702 GN=HMA2 PE=2 SV=1
Pda_00004388-RA	1.01926	up	0.171171	1.20958	up	0.0472093	-1.3717	down	0.0524561	--	--	XP_011037852.1	PREDICTED: UPF0481 protein At3g47200-like isoform X4 [Populus euphratica]	Y3720_ARATH	UPF0481 protein At3g47200 OS=Arabidopsis thaliana OX=3702 GN=At3g47200 PE=2 SV=1
Pda_00004397-RA	-0.481361	normal	0.326017	-0.735134	normal	0.0359924	-1.6752	down	3.33e-06	--	--	XP_011014819.1	PREDICTED: UPF0481 protein At3g47200-like [Populus euphratica]	Y3720_ARATH	UPF0481 protein At3g47200 OS=Arabidopsis thaliana OX=3702 GN=At3g47200 PE=2 SV=1
Pda_00004401-RA	1.24343	up	0.134772	0.421262	normal	0.665593	2.55589	up	1.05e-06	GO:0000166;GO:0003674;GO:0005488;GO:0005575;GO:0005622;GO:0005623;GO:0005737;GO:0009507;GO:0009536;GO:0036094;GO:0043226;GO:0043227;GO:0043229;GO:0043231;GO:0044424;GO:0044444;GO:0044464;GO:0097159;GO:1901265;GO:1901363	--	TKS03802.1	polygalacturonase inhibitor-like family protein [Populus alba]	DR100_ARATH	DNA damage-repair/toleration protein DRT100 OS=Arabidopsis thaliana OX=3702 GN=DRT100 PE=2 SV=2
Pda_00004421-RA	3.06594	up	1.88e-25	3.19413	up	2.12e-127	2.06592	up	3.03e-41	--	--	TKR58191.1	hypothetical protein D5086_0000328390 [Populus alba]	LOX21_SOLTU	Linoleate 13S-lipoxygenase 2-1, chloroplastic OS=Solanum tuberosum OX=4113 GN=LOX2.1 PE=1 SV=1
Pda_00004422-RA	1.82794	up	2.9e-11	1.50878	up	1.16e-27	2.42857	up	1.09e-84	GO:0003674;GO:0003824;GO:0005575;GO:0005622;GO:0005623;GO:0005737;GO:0006082;GO:0006629;GO:0006631;GO:0006690;GO:0008150;GO:0008152;GO:0009507;GO:0009532;GO:0009534;GO:0009536;GO:0009570;GO:0009579;GO:0009987;GO:0010597;GO:0016165;GO:0016491;GO:0016701;GO:0016702;GO:0019372;GO:0019752;GO:0031976;GO:0031984;GO:0032787;GO:0043226;GO:0043227;GO:0043229;GO:0043231;GO:0043436;GO:0044237;GO:0044238;GO:…	ko00591;ko00592;ko01100;ko01110;map00591;map00592;map01100;map01110	XP_002297796.2	linoleate 13S-lipoxygenase 2-1 chloroplastic isoform X1 [Populus trichocarpa]	LOX21_SOLTU	Linoleate 13S-lipoxygenase 2-1, chloroplastic OS=Solanum tuberosum OX=4113 GN=LOX2.1 PE=1 SV=1
Pda_00004423-RA	1.8194	up	0.00166021	2.77287	up	1.68e-11	3.90501	up	1.39e-31	GO:0003674;GO:0003824;GO:0005575;GO:0005622;GO:0005623;GO:0005737;GO:0006082;GO:0006629;GO:0006631;GO:0006690;GO:0008150;GO:0008152;GO:0009507;GO:0009532;GO:0009534;GO:0009536;GO:0009570;GO:0009579;GO:0009987;GO:0010597;GO:0016165;GO:0016491;GO:0016701;GO:0016702;GO:0019372;GO:0019752;GO:0031976;GO:0031984;GO:0032787;GO:0043226;GO:0043227;GO:0043229;GO:0043231;GO:0043436;GO:0044237;GO:0044238;GO:…	ko00591;ko00592;ko01100;ko01110;map00591;map00592;map01100;map01110	XP_002299250.1	linoleate 13S-lipoxygenase 2-1 chloroplastic isoform X1 [Populus trichocarpa]	LOX21_SOLTU	Linoleate 13S-lipoxygenase 2-1, chloroplastic OS=Solanum tuberosum OX=4113 GN=LOX2.1 PE=1 SV=1
Pda_00004428-RA	-0.509533	normal	0.472201	-0.393897	normal	0.519334	-1.10512	down	0.017816	GO:0003674;GO:0003824;GO:0004672;GO:0004674;GO:0005488;GO:0005515;GO:0005516;GO:0005575;GO:0005623;GO:0005886;GO:0006464;GO:0006468;GO:0006793;GO:0006796;GO:0006807;GO:0008150;GO:0008152;GO:0009987;GO:0016020;GO:0016301;GO:0016310;GO:0016740;GO:0016772;GO:0016773;GO:0019538;GO:0036211;GO:0043170;GO:0043412;GO:0044237;GO:0044238;GO:0044260;GO:0044267;GO:0044464;GO:0071704;GO:0071944;GO:0140096;GO:…	--	XP_002299254.1	G-type lectin S-receptor-like serine/threonine-protein kinase LECRK3 [Populus trichocarpa]	LERK3_ORYSJ	G-type lectin S-receptor-like serine/threonine-protein kinase LECRK3 OS=Oryza sativa subsp. japonica OX=39947 GN=LECRK3 PE=3 SV=2
Pda_00004437-RA	-1.56311	down	0.0510493	0.426024	normal	0.372041	0.242048	normal	0.610847	--	--	TKS12226.1	protein NRT1/ PTR FAMILY 7.1-like [Populus alba]	PTR51_ARATH	Protein NRT1/ PTR FAMILY 7.1 OS=Arabidopsis thaliana OX=3702 GN=NPF7.1 PE=2 SV=1
Pda_00004443-RA	2.89455	up	0.0261914	0	0	0	0	0	0	GO:0003674;GO:0003824;GO:0004497;GO:0005575;GO:0005622;GO:0005623;GO:0005737;GO:0005783;GO:0005789;GO:0008150;GO:0008152;GO:0012505;GO:0016020;GO:0016021;GO:0016491;GO:0016705;GO:0016709;GO:0030176;GO:0031224;GO:0031227;GO:0031984;GO:0042175;GO:0043226;GO:0043227;GO:0043229;GO:0043231;GO:0044422;GO:0044424;GO:0044425;GO:0044432;GO:0044444;GO:0044446;GO:0044464;GO:0050183;GO:0055114;GO:0098827	ko01040;ko01212;map01040;map01212	KVI12052.1	Fatty acid desaturase type 1 partial [Cynara cardunculus var. scolymus]	FAD12_PUNGR	Delta(12)-acyl-lipid-desaturase OS=Punica granatum OX=22663 GN=FAD12 PE=2 SV=2
Pda_00004451-RA	-0.902923	normal	0.518582	-1.30972	down	0.197005	-3.00543	down	0.000466647	--	ko00940;ko01100;ko01110;map00940;map01100;map01110	pir||JQ2217	peroxidase (EC 1.11.1.7) precursor anionic - Japanese aspen x large-toothed aspen	PER15_IPOBA	Peroxidase 15 OS=Ipomoea batatas OX=4120 GN=pod PE=1 SV=1
Pda_00004452-RA	-0.0707837	normal	0.932293	0.575178	normal	0.164898	-1.40368	down	2.78e-05	--	ko00940;ko01100;ko01110;map00940;map01100;map01110	XP_011025398.1	PREDICTED: uncharacterized protein LOC105126277 [Populus euphratica]	PER1A_ARMRU	Peroxidase C1A OS=Armoracia rusticana OX=3704 GN=PRXC1A PE=1 SV=2
Pda_00004463-RA	-0.681126	normal	0.0168939	-1.60555	down	1.32e-10	-1.59489	down	4.03e-09	GO:0000003;GO:0000278;GO:0000281;GO:0000910;GO:0003006;GO:0003674;GO:0003824;GO:0003886;GO:0006139;GO:0006259;GO:0006304;GO:0006305;GO:0006306;GO:0006325;GO:0006342;GO:0006355;GO:0006464;GO:0006479;GO:0006725;GO:0006807;GO:0006996;GO:0007049;GO:0007275;GO:0008150;GO:0008152;GO:0008168;GO:0008213;GO:0008356;GO:0008757;GO:0009008;GO:0009790;GO:0009791;GO:0009793;GO:0009889;GO:0009890;GO:0009892;GO:…	ko00270;ko01100;ko05206;map00270;map01100;map05206	TKS12253.1	hypothetical protein D5086_0000065370 [Populus alba]	CMT3_ORYSJ	DNA (cytosine-5)-methyltransferase CMT3 OS=Oryza sativa subsp. japonica OX=39947 GN=CMT3 PE=2 SV=1
Pda_00004469-RA	0.20704	normal	0.839298	0.584442	normal	0.326036	1.04855	up	0.0148394	--	--	TKS12254.1	dirigent protein 19-like [Populus alba]	DIR19_ARATH	Dirigent protein 19 OS=Arabidopsis thaliana OX=3702 GN=DIR19 PE=2 SV=1
Pda_00004471-RA	3.65524	up	1.66e-11	0.471708	normal	0.676608	0	0	0	--	--	TKS12256.1	transmembrane protein 45B-like [Populus alba]	--	--
Pda_00004477-RA	-0.0158047	normal	0.976262	0.0386129	normal	0.894105	-1.19178	down	1.16e-12	--	--	XP_002299123.3	uncharacterized protein LOC112323224 [Populus trichocarpa]	--	--
Pda_00004501-RA	-1.47767	down	0.126588	-2.05841	down	0.00694477	-1.32862	down	0.161361	GO:0005575;GO:0005623;GO:0005886;GO:0006950;GO:0006952;GO:0007154;GO:0007165;GO:0008150;GO:0009987;GO:0016020;GO:0023052;GO:0044464;GO:0050789;GO:0050794;GO:0050896;GO:0051716;GO:0065007;GO:0071944	ko04626;map04626	TKS12272.1	hypothetical protein D5086_0000065560 [Populus alba]	--	--
Pda_00004521-RA	-1.16355	down	0.198885	-1.98803	down	0.00227651	-1.78673	down	0.00455738	--	--	TKS01626.1	uncharacterized protein D5086_0000171100 [Populus alba]	IQM2_ARATH	IQ domain-containing protein IQM2 OS=Arabidopsis thaliana OX=3702 GN=IQM2 PE=2 SV=1
Pda_00004535-RA	0.452681	normal	0.0491819	0.45512	normal	0.0177707	1.08575	up	1.61e-12	GO:0005575;GO:0005622;GO:0005623;GO:0005856;GO:0043226;GO:0043228;GO:0043229;GO:0043232;GO:0044424;GO:0044464	ko04145;ko04210;ko04530;ko04540;ko05130;map04145;map04210;map04530;map04540;map05130	XP_002297631.1	tubulin alpha-6 chain [Populus trichocarpa]	TBA6_MAIZE	Tubulin alpha-6 chain OS=Zea mays OX=4577 GN=TUBA6 PE=2 SV=1
Pda_00004540-RA	0.901134	normal	0.0812618	1.19212	up	0.000599784	1.28254	up	4.27e-05	--	--	KAB5572831.1	hypothetical protein DKX38_000025 [Salix brachista]	AGP13_ARATH	Arabinogalactan protein 13 OS=Arabidopsis thaliana OX=3702 GN=AGP13 PE=1 SV=1
Pda_00004552-RA	2.26092	up	2.3e-05	2.81548	up	6.9e-18	2.40218	up	1.55e-10	--	--	TKR98187.1	beta-amyrin 28-oxidase-like [Populus alba]	C7A17_VITVI	Beta-amyrin 28-monooxygenase OS=Vitis vinifera OX=29760 GN=CYP716A17 PE=1 SV=2
Pda_00004560-RA	0.372178	normal	0.00674848	0.0664444	normal	0.661187	1.50157	up	1.56e-50	--	--	XP_024466026.1	uncharacterized protein LOC7457687 isoform X1 [Populus trichocarpa]	ECT4_ARATH	YTH domain-containing protein ECT4 OS=Arabidopsis thaliana OX=3702 GN=ECT4 PE=2 SV=1
Pda_00004573-RA	-0.381769	normal	0.86414	-1.61605	down	0.20587	0.270053	normal	0.825994	--	--	TKR98203.1	hypothetical protein D5086_0000205630 [Populus alba]	--	--
Pda_00004575-RA	1.2737	up	0.169144	1.2934	up	0.0829364	1.74969	up	0.00465337	GO:0003674;GO:0003774;GO:0003777;GO:0003824;GO:0005575;GO:0005622;GO:0005623;GO:0005737;GO:0005739;GO:0005794;GO:0005813;GO:0005815;GO:0005856;GO:0005871;GO:0005875;GO:0005911;GO:0005912;GO:0005913;GO:0005915;GO:0006928;GO:0006996;GO:0007017;GO:0007018;GO:0007030;GO:0007155;GO:0008150;GO:0008569;GO:0009987;GO:0010256;GO:0012505;GO:0015630;GO:0016043;GO:0016462;GO:0016787;GO:0016817;GO:0016818;GO:…	--	TKR98205.1	hypothetical protein D5086_0000205650 [Populus alba]	KN14T_ARATH	Kinesin-like protein KIN-14T OS=Arabidopsis thaliana OX=3702 GN=KIN14T PE=3 SV=1
Pda_00004586-RA	-0.297921	normal	0.382481	-0.0332837	normal	0.929953	-1.78923	down	3.8e-13	--	--	TKR99319.1	2-dehydro-3-deoxyphosphoheptonate aldolase family protein [Populus alba]	AROF_SOLTU	Phospho-2-dehydro-3-deoxyheptonate aldolase 1, chloroplastic OS=Solanum tuberosum OX=4113 GN=SHKA PE=1 SV=2
Pda_00004588-RA	0.752729	normal	0.0206792	0.684887	normal	0.0113939	1.21828	up	2.24e-08	GO:0001101;GO:0006464;GO:0006508;GO:0006511;GO:0006807;GO:0008150;GO:0008152;GO:0009056;GO:0009057;GO:0009719;GO:0009725;GO:0009737;GO:0009892;GO:0009987;GO:0010033;GO:0010468;GO:0010605;GO:0010608;GO:0010629;GO:0016567;GO:0019222;GO:0019538;GO:0019941;GO:0030163;GO:0032446;GO:0033993;GO:0036211;GO:0042221;GO:0043170;GO:0043412;GO:0043632;GO:0044237;GO:0044238;GO:0044248;GO:0044257;GO:0044260;GO:…	--	TKR99320.1	N7 family protein [Populus alba]	FBW2_ARATH	F-box protein FBW2 OS=Arabidopsis thaliana OX=3702 GN=FBW2 PE=1 SV=1
Pda_00004590-RA	-1.92678	down	0.000285956	0.607445	normal	0.314056	-4.00415	down	5.32e-15	--	--	KAA3453879.1	Protein EXORDIUM [Gossypium australe]	PHI1_TOBAC	Protein PHOSPHATE-INDUCED 1 OS=Nicotiana tabacum OX=4097 GN=PHI-1 PE=2 SV=1
Pda_00004591-RA	-0.903339	normal	0.111652	0.176533	normal	0.796341	-1.81282	down	2.98e-05	GO:0001666;GO:0005575;GO:0005618;GO:0005622;GO:0005623;GO:0005737;GO:0005794;GO:0006950;GO:0008150;GO:0009505;GO:0009628;GO:0009719;GO:0009725;GO:0009741;GO:0010033;GO:0012505;GO:0014070;GO:0030312;GO:0033993;GO:0036293;GO:0040007;GO:0042221;GO:0043226;GO:0043227;GO:0043229;GO:0043231;GO:0044424;GO:0044444;GO:0044464;GO:0050896;GO:0070482;GO:0071944;GO:1901700	--	TKR99323.1	phosphate-responsive family protein [Populus alba]	PHI1_TOBAC	Protein PHOSPHATE-INDUCED 1 OS=Nicotiana tabacum OX=4097 GN=PHI-1 PE=2 SV=1
Pda_00004593-RA	1.01941	up	0.00137343	1.13895	up	4.54e-05	-1.57191	down	1.82e-05	GO:0003674;GO:0003824;GO:0005575;GO:0005622;GO:0005623;GO:0008194;GO:0015020;GO:0016740;GO:0016757;GO:0016758;GO:0035251;GO:0043226;GO:0043227;GO:0043229;GO:0043231;GO:0044424;GO:0044464;GO:0046527;GO:0050403;GO:0050502;GO:0080043;GO:0080044	--	XP_002302305.1	7-deoxyloganetin glucosyltransferase [Populus trichocarpa]	UGT6_CATRO	7-deoxyloganetin glucosyltransferase OS=Catharanthus roseus OX=4058 GN=UGT85A23 PE=1 SV=1
Pda_00004594-RA	-0.585543	normal	0.319707	-0.720893	normal	0.115635	-1.16862	down	0.00558838	--	--	XP_002301060.2	7-deoxyloganetin glucosyltransferase [Populus trichocarpa]	UGT2_GARJA	7-deoxyloganetin glucosyltransferase OS=Gardenia jasminoides OX=114476 GN=UGT85A24 PE=1 SV=1
Pda_00004615-RA	1.61735	up	0.0324517	0.406471	normal	0.673857	2.83619	up	6.21e-11	--	--	TKR99343.1	hypothetical protein D5086_0000197320 [Populus alba]	--	--
Pda_00004628-RA	0.167062	normal	0.908759	0	0	0	1.07507	up	0.0482904	--	--	TKS12552.1	hypothetical protein D5086_0000062390 [Populus alba]	--	--
Pda_00004635-RA	1.49519	up	1.33e-05	1.23535	up	2.06e-05	1.8754	up	1.1e-14	GO:0005575;GO:0005576;GO:0005618;GO:0005622;GO:0005623;GO:0005737;GO:0005911;GO:0009505;GO:0009506;GO:0009507;GO:0009536;GO:0030054;GO:0030312;GO:0043226;GO:0043227;GO:0043229;GO:0043231;GO:0044424;GO:0044444;GO:0044464;GO:0048046;GO:0055044;GO:0071944	--	EOY16050.1	Glycosyl hydrolase family protein isoform 3 [Theobroma cacao]	BXL7_ARATH	Probable beta-D-xylosidase 7 OS=Arabidopsis thaliana OX=3702 GN=BXL7 PE=2 SV=2
Pda_00004640-RA	-0.994665	normal	0.198677	-0.601068	normal	0.426667	-1.97366	down	0.000647859	--	--	TKS12541.1	hypothetical protein D5086_0000062280 [Populus alba]	GPMA_PARUW	2,3-bisphosphoglycerate-dependent phosphoglycerate mutase OS=Protochlamydia amoebophila (strain UWE25) OX=264201 GN=gpmA PE=3 SV=1
Pda_00004643-RA	0.826841	normal	0.0144728	1.81077	up	8.52e-17	1.89293	up	2.73e-18	--	--	TKS12539.1	senescence-associated family protein [Populus alba]	FLZ5_ARATH	FCS-Like Zinc finger 5 OS=Arabidopsis thaliana OX=3702 GN=FLZ5 PE=1 SV=1
Pda_00004647-RA	0.731962	normal	0.511608	1.59739	up	0.0272973	0.249707	normal	0.784299	--	--	TKS12535.1	sulfate transporter 1.2-like [Populus alba]	SUT12_ARATH	Sulfate transporter 1.2 OS=Arabidopsis thaliana OX=3702 GN=SULTR1;2 PE=1 SV=1
Pda_00004648-RA	1.97893	up	5.34e-12	1.16707	up	7.52e-06	2.58144	up	5.93e-41	GO:0003674;GO:0005215;GO:0005575;GO:0005623;GO:0005886;GO:0005887;GO:0006810;GO:0006811;GO:0006820;GO:0008150;GO:0008272;GO:0008509;GO:0015075;GO:0015103;GO:0015116;GO:0015318;GO:0015698;GO:0016020;GO:0016021;GO:0022857;GO:0031224;GO:0031226;GO:0034220;GO:0044425;GO:0044459;GO:0044464;GO:0051179;GO:0051234;GO:0055085;GO:0071944;GO:0072348;GO:0098656;GO:0098660;GO:0098661;GO:1901682;GO:1902358	--	XP_024451044.1	low affinity sulfate transporter 3 [Populus trichocarpa]	SUT3_STYHA	Low affinity sulfate transporter 3 OS=Stylosanthes hamata OX=37660 GN=ST3 PE=2 SV=1
Pda_00004651-RA	0.899417	normal	0.380204	0.715508	normal	0.51458	1.45763	up	0.0417775	--	--	TKS12530.1	hypothetical protein D5086_0000062170 [Populus alba]	ASPL1_ARATH	Aspartic proteinase-like protein 1 OS=Arabidopsis thaliana OX=3702 GN=At5g10080 PE=2 SV=1
Pda_00004652-RA	0	0	0	0	0	0	2.97499	up	0.00215577	--	--	XP_002302275.2	uncharacterized protein LOC7463197 [Populus trichocarpa]	RJ39_FRAAN	Uncharacterized protein RJ39 (Fragment) OS=Fragaria ananassa OX=3747 PE=2 SV=1
Pda_00004658-RA	3.20134	up	1.21e-08	1.02348	up	0.180915	0	0	0	--	--	PNT48713.1	hypothetical protein POPTR_002G091600 [Populus trichocarpa]	--	--
Pda_00004659-RA	-1.82343	down	0.000323712	-2.35883	down	8.99e-08	-4.36299	down	2.31e-19	GO:0001101;GO:0002376;GO:0003674;GO:0003824;GO:0005488;GO:0005507;GO:0005575;GO:0005622;GO:0005623;GO:0005737;GO:0006950;GO:0006952;GO:0006955;GO:0007154;GO:0007165;GO:0008150;GO:0008483;GO:0009507;GO:0009532;GO:0009536;GO:0009570;GO:0009605;GO:0009607;GO:0009627;GO:0009719;GO:0009725;GO:0009735;GO:0009751;GO:0009814;GO:0009862;GO:0009863;GO:0009987;GO:0010033;GO:0010285;GO:0014070;GO:0016740;GO:…	ko00300;ko01100;ko01110;ko01130;ko01230;map00300;map01100;map01110;map01130;map01230	TKS12526.1	putative LL-diaminopimelate aminotransferase chloroplastic [Populus alba]	ALD1_ARATH	Aminotransferase ALD1, chloroplastic OS=Arabidopsis thaliana OX=3702 GN=ALD1 PE=1 SV=2
Pda_00004662-RA	-0.270038	normal	0.274	-0.207521	normal	0.348863	-1.3343	down	3.89e-16	--	--	TKS13962.1	hypothetical protein D5086_0000040360 [Populus alba]	IML1_EMENI	Vacuolar membrane-associated protein iml1 OS=Emericella nidulans (strain FGSC A4 / ATCC 38163 / CBS 112.46 / NRRL 194 / M139) OX=227321 GN=iml1 PE=3 SV=1
Pda_00004671-RA	-0.570191	normal	0.587699	-0.722643	normal	0.30229	-1.55136	down	0.0210843	--	--	TKS13972.1	hypothetical protein D5086_0000040460 [Populus alba]	--	--
Pda_00004676-RA	-0.493064	normal	0.288482	-0.0982038	normal	0.849555	-1.89304	down	1.83e-09	GO:0003674;GO:0003824;GO:0005575;GO:0005622;GO:0005623;GO:0005737;GO:0005794;GO:0008378;GO:0012505;GO:0016740;GO:0016757;GO:0016758;GO:0043226;GO:0043227;GO:0043229;GO:0043231;GO:0044424;GO:0044444;GO:0044464;GO:0048531	--	XP_024451953.1	beta-1 3-galactosyltransferase 7 isoform X1 [Populus trichocarpa]	B3GT7_ARATH	Beta-1,3-galactosyltransferase 7 OS=Arabidopsis thaliana OX=3702 GN=B3GALT7 PE=2 SV=1
Pda_00004680-RA	-0.845279	normal	0.0761101	-0.1537	normal	0.787626	-1.83013	down	2.45e-06	--	--	TKS13980.1	hypothetical protein D5086_0000040540 [Populus alba]	--	--
Pda_00004691-RA	0.758505	normal	4.29e-07	1.137	up	1.45e-20	-0.936764	normal	2.38e-09	GO:0001505;GO:0003674;GO:0003824;GO:0005575;GO:0005622;GO:0005623;GO:0005737;GO:0005773;GO:0005829;GO:0005886;GO:0006082;GO:0006807;GO:0006809;GO:0008150;GO:0008152;GO:0008940;GO:0009058;GO:0009314;GO:0009416;GO:0009605;GO:0009607;GO:0009608;GO:0009610;GO:0009620;GO:0009628;GO:0009703;GO:0009987;GO:0016020;GO:0016491;GO:0016661;GO:0017144;GO:0034641;GO:0042126;GO:0042128;GO:0042133;GO:0042136;GO:…	ko00910;ko00920;ko01100;ko01120;map00910;map00920;map01100;map01120	TKS13988.1	ORF family protein [Populus alba]	NIA_CUCMA	Nitrate reductase [NADH] OS=Cucurbita maxima OX=3661 PE=2 SV=1
Pda_00004702-RA	1.25324	up	0.131287	0.804918	normal	0.337334	1.97764	up	0.000607055	--	--	TKS14000.1	hypothetical protein D5086_0000040740 [Populus alba]	OFT11_ARATH	O-fucosyltransferase 11 OS=Arabidopsis thaliana OX=3702 GN=OFUT11 PE=2 SV=1
Pda_00004705-RA	0.200915	normal	0.784506	0.062334	normal	0.919702	1.15097	up	6.85e-05	GO:0003333;GO:0003674;GO:0005215;GO:0005342;GO:0005575;GO:0005623;GO:0005886;GO:0006810;GO:0006811;GO:0006820;GO:0006865;GO:0007275;GO:0008150;GO:0008509;GO:0008514;GO:0009653;GO:0009719;GO:0009725;GO:0009733;GO:0009791;GO:0009914;GO:0009926;GO:0010015;GO:0010033;GO:0010101;GO:0010102;GO:0010311;GO:0010328;GO:0010817;GO:0015075;GO:0015171;GO:0015318;GO:0015711;GO:0015849;GO:0016020;GO:0022622;GO:…	ko04075;map04075	TKS14003.1	amino acid permease family protein [Populus alba]	LAX3_MEDTR	Auxin transporter-like protein 3 OS=Medicago truncatula OX=3880 GN=LAX3 PE=2 SV=1
Pda_00004707-RA	1.16583	up	0.259676	1.31668	up	0.0921954	0	0	0	--	--	XP_002302252.1	fluoride export protein 2 [Populus trichocarpa]	FEX1_SCHPO	Fluoride export protein 1 OS=Schizosaccharomyces pombe (strain 972 / ATCC 24843) OX=284812 GN=fex1 PE=3 SV=1
Pda_00004709-RA	-0.610431	normal	0.0298387	-0.446683	normal	0.0781522	-1.17002	down	3.68e-07	--	--	XP_024450501.1	selenoprotein K [Populus trichocarpa]	--	--
Pda_00004710-RA	1.15877	up	0.288694	2.23895	up	0.000198726	0	0	0	GO:0003674;GO:0003824;GO:0004672;GO:0004674;GO:0005488;GO:0005515;GO:0005516;GO:0005575;GO:0005623;GO:0005886;GO:0006464;GO:0006468;GO:0006793;GO:0006796;GO:0006807;GO:0008150;GO:0008152;GO:0009987;GO:0016020;GO:0016301;GO:0016310;GO:0016740;GO:0016772;GO:0016773;GO:0019538;GO:0036211;GO:0043170;GO:0043412;GO:0044237;GO:0044238;GO:0044260;GO:0044267;GO:0044464;GO:0071704;GO:0071944;GO:0140096;GO:…	--	XP_011027583.1	PREDICTED: G-type lectin S-receptor-like serine/threonine-protein kinase At5g35370 isoform X1 [Populus euphratica]	Y5537_ARATH	G-type lectin S-receptor-like serine/threonine-protein kinase At5g35370 OS=Arabidopsis thaliana OX=3702 GN=At5g35370 PE=2 SV=2
Pda_00004726-RA	4.29758	up	5.52e-05	0	0	0	4.55594	up	7.99e-07	GO:0003333;GO:0003674;GO:0005215;GO:0005342;GO:0005575;GO:0005622;GO:0005623;GO:0005737;GO:0005886;GO:0005887;GO:0005938;GO:0006810;GO:0006811;GO:0006820;GO:0006865;GO:0007154;GO:0007165;GO:0008150;GO:0008509;GO:0008514;GO:0009719;GO:0009725;GO:0009733;GO:0009734;GO:0009755;GO:0009987;GO:0010033;GO:0015075;GO:0015171;GO:0015179;GO:0015318;GO:0015562;GO:0015711;GO:0015807;GO:0015849;GO:0016020;GO:…	--	XP_011027560.1	PREDICTED: WAT1-related protein At4g08300-like [Populus euphratica]	WTR5_ARATH	WAT1-related protein At1g21890 OS=Arabidopsis thaliana OX=3702 GN=At1g21890 PE=2 SV=1
Pda_00004741-RA	3.97019	up	5.06e-23	-0.987668	normal	0.168012	-3.44552	down	1.26e-05	GO:0003674;GO:0003824;GO:0005488;GO:0006950;GO:0006952;GO:0008150;GO:0016787;GO:0016788;GO:0019863;GO:0019865;GO:0044877;GO:0050896	--	TKS18579.1	hypothetical protein D5086_0000002480 [Populus alba]	EST_HEVBR	Esterase OS=Hevea brasiliensis OX=3981 PE=1 SV=1
Pda_00004746-RA	0.0834823	normal	0.84842	0.775974	normal	3.61e-06	2.11744	up	8.67e-58	GO:0003674;GO:0003824;GO:0004497;GO:0005575;GO:0005622;GO:0005623;GO:0005737;GO:0006725;GO:0006778;GO:0006779;GO:0006807;GO:0008150;GO:0008152;GO:0009058;GO:0009507;GO:0009526;GO:0009528;GO:0009534;GO:0009535;GO:0009536;GO:0009579;GO:0009706;GO:0009941;GO:0009987;GO:0010277;GO:0015994;GO:0015995;GO:0016020;GO:0016491;GO:0016701;GO:0016703;GO:0018130;GO:0019438;GO:0019866;GO:0031090;GO:0031967;GO:…	ko00860;ko01100;ko01110;map00860;map01100;map01110	TKS18584.1	hypothetical protein D5086_0000002530 [Populus alba]	CAO_ARATH	Chlorophyllide a oxygenase, chloroplastic OS=Arabidopsis thaliana OX=3702 GN=CAO PE=1 SV=1
Pda_00004764-RA	1.17834	up	0.136058	0.477152	normal	0.563881	1.32979	up	0.0149104	GO:0005575;GO:0005623;GO:0005886;GO:0016020;GO:0044464;GO:0071944	--	TKS18601.1	hypothetical protein D5086_0000002700 [Populus alba]	--	--
Pda_00004773-RA	-0.731435	normal	0.589117	-1.57999	down	0.0469327	-1.5164	down	0.0717178	--	--	TKS18608.1	E3 ubiquitin ligase BIG BROTHER-related-like [Populus alba]	BBR_ARATH	E3 ubiquitin ligase BIG BROTHER-related OS=Arabidopsis thaliana OX=3702 GN=BBR PE=2 SV=1
Pda_00004784-RA	-0.600003	normal	0.656601	-0.397496	normal	0.646436	-2.83167	down	0.000251306	--	--	XP_006377239.2	uncharacterized protein LOC18102918 [Populus trichocarpa]	--	--
Pda_00004786-RA	0.211856	normal	0.578853	0.281488	normal	0.37733	1.01743	up	1.68e-07	--	--	XP_002316725.2	uncharacterized protein LOC7497061 isoform X1 [Populus trichocarpa]	--	--
Pda_00004790-RA	0.315049	normal	0.809875	-0.122132	normal	0.91587	1.36259	up	0.0282469	--	--	TKS08497.1	hypothetical protein D5086_0000102870 [Populus alba]	--	--
Pda_00004791-RA	-0.234496	normal	0.687681	1.3355	up	1.27e-07	0.687798	normal	0.00990408	--	--	PNT11413.1	hypothetical protein POPTR_011G019500 [Populus trichocarpa]	--	--
Pda_00004792-RA	-0.518305	normal	0.0770923	0.44444	normal	0.0301063	1.00336	up	4.88e-10	--	--	TKS08493.1	hypothetical protein D5086_0000102830 [Populus alba]	ACD6_ARATH	Protein ACCELERATED CELL DEATH 6 OS=Arabidopsis thaliana OX=3702 GN=ACD6 PE=1 SV=1
Pda_00004800-RA	0.460546	normal	0.621981	0.890661	normal	0.077366	1.68015	up	8.99e-06	--	--	TKS08487.1	cytochrome b561 domain-containing protein [Populus alba]	B561M_ARATH	Cytochrome b561 domain-containing protein At4g18260 OS=Arabidopsis thaliana OX=3702 GN=At4g18260 PE=2 SV=1
Pda_00004809-RA	0.793983	normal	0.00100703	1.41002	up	1.08e-18	2.03412	up	2.35e-35	GO:0005575;GO:0005622;GO:0005623;GO:0005737;GO:0009507;GO:0009534;GO:0009535;GO:0009536;GO:0009579;GO:0016020;GO:0031976;GO:0031984;GO:0034357;GO:0042651;GO:0043226;GO:0043227;GO:0043229;GO:0043231;GO:0044422;GO:0044424;GO:0044434;GO:0044435;GO:0044436;GO:0044444;GO:0044446;GO:0044464;GO:0055035	ko00196;ko01100;map00196;map01100	XP_011011531.1	PREDICTED: chlorophyll a-b binding protein of LHCII type 1-like [Populus euphratica]	CB22_TOBAC	Chlorophyll a-b binding protein 21, chloroplastic OS=Nicotiana tabacum OX=4097 GN=CAB21 PE=2 SV=1
Pda_00004811-RA	0	0	0	1.06548	up	0.168401	0	0	0	GO:0000271;GO:0005575;GO:0005622;GO:0005623;GO:0005737;GO:0005794;GO:0005975;GO:0005976;GO:0008150;GO:0008152;GO:0009058;GO:0009059;GO:0009832;GO:0009834;GO:0009987;GO:0010383;GO:0010410;GO:0012505;GO:0016051;GO:0033692;GO:0034637;GO:0034645;GO:0042546;GO:0043170;GO:0043226;GO:0043227;GO:0043229;GO:0043231;GO:0043412;GO:0044036;GO:0044038;GO:0044085;GO:0044237;GO:0044238;GO:0044249;GO:0044260;GO:…	--	XP_011013176.1	PREDICTED: CAS1 domain-containing protein 1-like [Populus euphratica]	RWA3_ARATH	Protein REDUCED WALL ACETYLATION 3 OS=Arabidopsis thaliana OX=3702 GN=RWA3 PE=1 SV=1
Pda_00004860-RA	-0.145881	normal	0.638328	-0.297086	normal	0.105857	-1.00347	down	9.86e-10	GO:0002376;GO:0006950;GO:0006952;GO:0006955;GO:0008150;GO:0008219;GO:0009626;GO:0009987;GO:0010337;GO:0010565;GO:0010817;GO:0012501;GO:0019222;GO:0031323;GO:0032350;GO:0033554;GO:0034050;GO:0045087;GO:0050789;GO:0050794;GO:0050896;GO:0051716;GO:0062012;GO:0065007;GO:0065008	--	TKS00387.1	hypothetical protein D5086_0000186000 [Populus alba]	CAD1_ARATH	MACPF domain-containing protein CAD1 OS=Arabidopsis thaliana OX=3702 GN=CAD1 PE=2 SV=1
Pda_00004896-RA	-0.707276	normal	0.408434	-0.255506	normal	0.750767	-1.90301	down	0.00513846	--	--	RQO88844.1	hypothetical protein POPTR_004G024632 [Populus trichocarpa]	CRK10_ARATH	Cysteine-rich receptor-like protein kinase 10 OS=Arabidopsis thaliana OX=3702 GN=CRK10 PE=1 SV=3
Pda_00004897-RA	-0.132468	normal	0.826683	-0.0387897	normal	0.934452	-1.89322	down	9.02e-12	--	--	RQO88845.1	hypothetical protein POPTR_004G025650 [Populus trichocarpa]	CRK25_ARATH	Cysteine-rich receptor-like protein kinase 25 OS=Arabidopsis thaliana OX=3702 GN=CRK25 PE=3 SV=1
Pda_00004898-RA	-0.273086	normal	0.558024	-0.413763	normal	0.227092	-1.58328	down	1.6e-08	GO:0003674;GO:0003824;GO:0004672;GO:0004674;GO:0005575;GO:0005623;GO:0005886;GO:0006464;GO:0006468;GO:0006793;GO:0006796;GO:0006807;GO:0006950;GO:0006952;GO:0008150;GO:0008152;GO:0009605;GO:0009607;GO:0009617;GO:0009987;GO:0016020;GO:0016301;GO:0016310;GO:0016740;GO:0016772;GO:0016773;GO:0019538;GO:0036211;GO:0042742;GO:0043170;GO:0043207;GO:0043412;GO:0044237;GO:0044238;GO:0044260;GO:0044267;GO:…	ko04010;ko04064;ko04620;ko04621;ko04624;ko04722;ko05133;ko05140;ko05142;ko05145;ko05152;ko05162;ko05164;map04010;map04064;map04620;map04621;map04624;map04722;map05133;map05140;map05142;map05145;map05152;map05162;map05164	KDP20811.1	hypothetical protein JCGZ_21282 [Jatropha curcas]	CRK10_ARATH	Cysteine-rich receptor-like protein kinase 10 OS=Arabidopsis thaliana OX=3702 GN=CRK10 PE=1 SV=3
Pda_00004903-RA	-0.592728	normal	0.412257	-0.319612	normal	0.613735	-1.96026	down	9.1e-05	--	--	XP_024455137.1	cysteine-rich receptor-like protein kinase 10 isoform X5 [Populus trichocarpa]	CRK25_ARATH	Cysteine-rich receptor-like protein kinase 25 OS=Arabidopsis thaliana OX=3702 GN=CRK25 PE=3 SV=1
Pda_00004905-RA	-0.358706	normal	0.436292	-0.357808	normal	0.3272	-1.47994	down	2.18e-07	GO:0003674;GO:0003824;GO:0004672;GO:0004674;GO:0005575;GO:0005623;GO:0005886;GO:0006464;GO:0006468;GO:0006793;GO:0006796;GO:0006807;GO:0006950;GO:0006952;GO:0008150;GO:0008152;GO:0009605;GO:0009607;GO:0009617;GO:0009987;GO:0016020;GO:0016301;GO:0016310;GO:0016740;GO:0016772;GO:0016773;GO:0019538;GO:0036211;GO:0042742;GO:0043170;GO:0043207;GO:0043412;GO:0044237;GO:0044238;GO:0044260;GO:0044267;GO:…	ko04010;ko04064;ko04620;ko04621;ko04624;ko04722;ko05133;ko05140;ko05142;ko05145;ko05152;ko05162;ko05164;map04010;map04064;map04620;map04621;map04624;map04722;map05133;map05140;map05142;map05145;map05152;map05162;map05164	GAY34225.1	hypothetical protein CUMW_010290 [Citrus unshiu]	CRK10_ARATH	Cysteine-rich receptor-like protein kinase 10 OS=Arabidopsis thaliana OX=3702 GN=CRK10 PE=1 SV=3
Pda_00004908-RA	-0.524801	normal	0.310968	-0.179549	normal	0.71447	-1.73285	down	2.19e-07	--	--	XP_024455141.1	cysteine-rich receptor-like protein kinase 10 [Populus trichocarpa]	CRK5_ARATH	Cysteine-rich receptor-like protein kinase 5 OS=Arabidopsis thaliana OX=3702 GN=CRK5 PE=1 SV=1
Pda_00004909-RA	-0.202512	normal	0.831508	0.11188	normal	0.855282	-1.72223	down	0.000285392	--	--	RQO88843.1	hypothetical protein POPTR_004G024566 [Populus trichocarpa]	CRK25_ARATH	Cysteine-rich receptor-like protein kinase 25 OS=Arabidopsis thaliana OX=3702 GN=CRK25 PE=3 SV=1
Pda_00004910-RA	2.17237	up	0.159606	0	0	0	1.21355	up	0.406824	GO:0003674;GO:0003824;GO:0004672;GO:0004674;GO:0005575;GO:0005623;GO:0005886;GO:0006464;GO:0006468;GO:0006793;GO:0006796;GO:0006807;GO:0006950;GO:0006952;GO:0008150;GO:0008152;GO:0009605;GO:0009607;GO:0009617;GO:0009987;GO:0016020;GO:0016301;GO:0016310;GO:0016740;GO:0016772;GO:0016773;GO:0019538;GO:0036211;GO:0042742;GO:0043170;GO:0043207;GO:0043412;GO:0044237;GO:0044238;GO:0044260;GO:0044267;GO:…	--	TKR83498.1	hypothetical protein D5086_0000267990 [Populus alba]	CRK26_ARATH	Cysteine-rich receptor-like protein kinase 26 OS=Arabidopsis thaliana OX=3702 GN=CRK26 PE=2 SV=1
Pda_00004911-RA	-0.0459378	normal	0.969529	0.41374	normal	0.503059	-1.12723	down	0.0277771	GO:0003674;GO:0003824;GO:0004672;GO:0004674;GO:0005575;GO:0005623;GO:0005886;GO:0006464;GO:0006468;GO:0006793;GO:0006796;GO:0006807;GO:0006950;GO:0006952;GO:0008150;GO:0008152;GO:0009605;GO:0009607;GO:0009617;GO:0009987;GO:0016020;GO:0016301;GO:0016310;GO:0016740;GO:0016772;GO:0016773;GO:0019538;GO:0036211;GO:0042742;GO:0043170;GO:0043207;GO:0043412;GO:0044237;GO:0044238;GO:0044260;GO:0044267;GO:…	--	XP_011010161.1	PREDICTED: uncharacterized protein LOC105115081 [Populus euphratica]	CRK10_ARATH	Cysteine-rich receptor-like protein kinase 10 OS=Arabidopsis thaliana OX=3702 GN=CRK10 PE=1 SV=3
Pda_00004912-RA	0.109307	normal	0.933789	-0.0994209	normal	0.914804	-1.45758	down	0.03173	GO:0002181;GO:0003674;GO:0003735;GO:0003824;GO:0004672;GO:0004674;GO:0005198;GO:0005575;GO:0005622;GO:0005623;GO:0005737;GO:0005829;GO:0005840;GO:0005886;GO:0006412;GO:0006464;GO:0006468;GO:0006518;GO:0006793;GO:0006796;GO:0006807;GO:0006950;GO:0006952;GO:0008150;GO:0008152;GO:0009058;GO:0009059;GO:0009507;GO:0009536;GO:0009605;GO:0009607;GO:0009617;GO:0009987;GO:0010467;GO:0015935;GO:0016020;GO:…	--	XP_024448522.1	cysteine-rich receptor-like protein kinase 10 [Populus trichocarpa]	SRK_ARATH	G-type lectin S-receptor-like serine/threonine-protein kinase SRK OS=Arabidopsis thaliana OX=3702 GN=SRK PE=2 SV=1
Pda_00004913-RA	0.339653	normal	0.602801	-0.0986783	normal	0.877852	-1.87366	down	3.45e-06	--	--	XP_011007634.1	PREDICTED: putative receptor-like protein kinase At4g00960 [Populus euphratica]	CRK25_ARATH	Cysteine-rich receptor-like protein kinase 25 OS=Arabidopsis thaliana OX=3702 GN=CRK25 PE=3 SV=1
Pda_00004917-RA	0.578772	normal	0.0804316	1.26371	up	5.12e-08	0.511752	normal	0.0602407	--	--	TKR83491.1	hypothetical protein D5086_0000267920 partial [Populus alba]	--	--
Pda_00004946-RA	0.797615	normal	0.374479	1.29256	up	0.0351092	1.66329	up	0.00210522	GO:0000003;GO:0000902;GO:0000904;GO:0003006;GO:0005575;GO:0005622;GO:0005623;GO:0005737;GO:0008150;GO:0009653;GO:0009826;GO:0009856;GO:0009860;GO:0009932;GO:0009987;GO:0016043;GO:0016049;GO:0022414;GO:0030154;GO:0032501;GO:0032502;GO:0032989;GO:0040007;GO:0044424;GO:0044464;GO:0044706;GO:0048468;GO:0048588;GO:0048589;GO:0048856;GO:0048868;GO:0048869;GO:0051704;GO:0060560;GO:0071840	--	TKR83475.1	ROP-INTERACTIVE CRIB MOTIF-CONTAINING protein 10 [Populus alba]	RIC10_ARATH	CRIB domain-containing protein RIC10 OS=Arabidopsis thaliana OX=3702 GN=RIC10 PE=2 SV=1
Pda_00004947-RA	1.97004	up	0.0135302	1.54773	up	0.029528	1.99726	up	0.00193242	GO:0003674;GO:0005488;GO:0005506;GO:0005575;GO:0005622;GO:0005623;GO:0005737;GO:0005829;GO:0006725;GO:0006766;GO:0006767;GO:0006772;GO:0006790;GO:0006807;GO:0008150;GO:0008152;GO:0009058;GO:0009110;GO:0009228;GO:0009987;GO:0017144;GO:0018130;GO:0018131;GO:0019438;GO:0034641;GO:0042364;GO:0042723;GO:0042724;GO:0043167;GO:0043169;GO:0044237;GO:0044249;GO:0044271;GO:0044272;GO:0044281;GO:0044283;GO:…	ko00730;ko01100;map00730;map01100	TKR83474.1	hypothetical protein D5086_0000267750 [Populus alba]	THI42_VITVI	Thiamine thiazole synthase 2, chloroplastic OS=Vitis vinifera OX=29760 GN=THI1-2 PE=3 SV=1
Pda_00004953-RA	-0.757405	normal	0.156651	-0.102013	normal	0.875868	-1.29352	down	0.00073318	--	--	TKR83469.1	hypothetical protein D5086_0000267700 [Populus alba]	MLP43_ARATH	MLP-like protein 43 OS=Arabidopsis thaliana OX=3702 GN=MLP43 PE=1 SV=1
Pda_00004955-RA	-2.50362	down	0.0149631	-1.53115	down	0.137135	-4.61714	down	5.57e-08	GO:0003674;GO:0005215;GO:0005315;GO:0005342;GO:0005575;GO:0005622;GO:0005623;GO:0005737;GO:0005773;GO:0005774;GO:0006810;GO:0006811;GO:0006820;GO:0008028;GO:0008150;GO:0008152;GO:0008509;GO:0008514;GO:0008643;GO:0009314;GO:0009416;GO:0009605;GO:0009607;GO:0009624;GO:0009628;GO:0009642;GO:0009643;GO:0009743;GO:0009744;GO:0009746;GO:0009749;GO:0009987;GO:0010033;GO:0010109;GO:0015075;GO:0015120;GO:…	--	TKR83468.1	hypothetical protein D5086_0000267690 [Populus alba]	GPT2_ARATH	Glucose-6-phosphate/phosphate translocator 2, chloroplastic OS=Arabidopsis thaliana OX=3702 GN=GPT2 PE=2 SV=2
Pda_00004959-RA	0.304891	normal	0.54333	-1.80276	down	7.43e-10	-1.73152	down	2.65e-09	GO:0003674;GO:0003824;GO:0004553;GO:0006725;GO:0008150;GO:0008152;GO:0008422;GO:0009058;GO:0009698;GO:0009699;GO:0009808;GO:0009809;GO:0009987;GO:0015926;GO:0016787;GO:0016798;GO:0019438;GO:0019748;GO:0044237;GO:0044249;GO:0044550;GO:0047782;GO:0071704;GO:1901135;GO:1901360;GO:1901362;GO:1901576;GO:1901657	ko00460;ko00500;ko00940;ko01100;ko01110;map00460;map00500;map00940;map01100;map01110	TKR83466.1	glycosyl hydrolase family 1 family protein [Populus alba]	BGL46_ARATH	Beta-glucosidase 46 OS=Arabidopsis thaliana OX=3702 GN=BGLU46 PE=1 SV=2
Pda_00004962-RA	-1.05323	down	0.170619	-2.0066	down	0.000762549	-1.83751	down	0.00369136	GO:0003674;GO:0003824;GO:0004553;GO:0006725;GO:0008150;GO:0008152;GO:0008422;GO:0009058;GO:0009698;GO:0009699;GO:0009808;GO:0009809;GO:0009987;GO:0015926;GO:0016787;GO:0016798;GO:0019438;GO:0019748;GO:0044237;GO:0044249;GO:0044550;GO:0047782;GO:0071704;GO:1901135;GO:1901360;GO:1901362;GO:1901576;GO:1901657	ko00460;ko00500;ko00940;ko01100;ko01110;map00460;map00500;map00940;map01100;map01110	TKR83465.1	beta-glucosidase 46-like [Populus alba]	BGL46_ARATH	Beta-glucosidase 46 OS=Arabidopsis thaliana OX=3702 GN=BGLU46 PE=1 SV=2
Pda_00004963-RA	-0.94669	normal	0.0926485	-2.61864	down	3.58e-07	-2.40317	down	8.2e-06	GO:0003674;GO:0003824;GO:0004553;GO:0006725;GO:0008150;GO:0008152;GO:0008422;GO:0009058;GO:0009698;GO:0009699;GO:0009808;GO:0009809;GO:0009987;GO:0015926;GO:0016787;GO:0016798;GO:0019438;GO:0019748;GO:0044237;GO:0044249;GO:0044550;GO:0047782;GO:0071704;GO:1901135;GO:1901360;GO:1901362;GO:1901576;GO:1901657	ko00460;ko00500;ko00940;ko01100;ko01110;map00460;map00500;map00940;map01100;map01110	TKR83465.1	beta-glucosidase 46-like [Populus alba]	BGL46_ARATH	Beta-glucosidase 46 OS=Arabidopsis thaliana OX=3702 GN=BGLU46 PE=1 SV=2
Pda_00004967-RA	0	0	0	0	0	0	1.44576	up	0.15575	GO:0003674;GO:0003824;GO:0004497;GO:0005575;GO:0008150;GO:0008152;GO:0009058;GO:0009059;GO:0010143;GO:0016020;GO:0016491;GO:0016705;GO:0016709;GO:0019748;GO:0043170;GO:0044550;GO:0052722;GO:0055114;GO:0071704;GO:1901576	ko00140;ko00232;ko00380;ko00460;ko00500;ko00591;ko00830;ko00940;ko00980;ko00982;ko01100;ko01110;ko05204;map00140;map00232;map00380;map00460;map00500;map00591;map00830;map00940;map00980;map00982;map01100;map01110;map05204	TKR83462.1	cytochrome P450 family protein [Populus alba]	C77A3_SOYBN	Cytochrome P450 77A3 OS=Glycine max OX=3847 GN=CYP77A3 PE=2 SV=1
Pda_00004976-RA	0.571224	normal	0.00104889	1.1465	up	1.97e-15	0.366447	normal	0.0126308	--	--	TKR83456.1	hypothetical protein D5086_0000267570 [Populus alba]	C16B1_PICSI	Cytochrome P450 716B1 OS=Picea sitchensis OX=3332 GN=CYP716B1 PE=2 SV=1
Pda_00004977-RA	-0.260212	normal	0.516699	-1.0911	down	8.78e-06	-1.61105	down	1.91e-13	--	ko00940;ko00941;ko00945;ko01100;ko01110;map00940;map00941;map00945;map01100;map01110	TKR83455.1	hypothetical protein D5086_0000267560 [Populus alba]	BEATH_CLABR	Acetyl-CoA-benzylalcohol acetyltransferase OS=Clarkia breweri OX=36903 GN=BEAT PE=1 SV=1
Pda_00004986-RA	-0.357151	normal	0.699316	0.58762	normal	0.303915	-2.1799	down	9.41e-05	--	--	XP_011037658.1	PREDICTED: protein TRANSPARENT TESTA 12-like [Populus euphratica]	DTX40_ARATH	Protein DETOXIFICATION 40 OS=Arabidopsis thaliana OX=3702 GN=DTX40 PE=1 SV=1
Pda_00004990-RA	0.278689	normal	0.551302	-1.27321	down	1.89e-06	-1.56842	down	3e-08	--	--	TKR83443.1	uncharacterized protein D5086_0000267440 [Populus alba]	--	--
Pda_00004992-RA	-0.468725	normal	0.455353	0.255123	normal	0.606354	1.56001	up	5.25e-08	--	--	TKR83440.1	hypothetical protein D5086_0000267410 [Populus alba]	--	--
Pda_00004996-RA	1.02028	up	5.22e-07	1.14492	up	2.35e-09	1.91458	up	1.92e-29	--	--	AKE81099.1	Peroxidase [Populus tomentosa]	PER42_ARATH	Peroxidase 42 OS=Arabidopsis thaliana OX=3702 GN=PER42 PE=1 SV=2
Pda_00004998-RA	-1.39637	down	4.68e-07	-1.16801	down	1.22e-05	-0.647948	normal	0.0142757	--	--	TKR83434.1	MYB-like transcription factor ETC1 [Populus alba]	CPC_ARATH	Transcription factor CPC OS=Arabidopsis thaliana OX=3702 GN=CPC PE=1 SV=1
Pda_00005004-RA	-0.152434	normal	0.669523	-0.419841	normal	0.0129391	-1.98351	down	4.48e-31	--	ko04010;ko04064;ko04620;ko04621;ko04624;ko04722;ko05133;ko05140;ko05142;ko05145;ko05152;ko05162;ko05164;map04010;map04064;map04620;map04621;map04624;map04722;map05133;map05140;map05142;map05145;map05152;map05162;map05164	TKR83429.1	thaumatin-like protein 1 [Populus alba]	PR5K_ARATH	PR5-like receptor kinase OS=Arabidopsis thaliana OX=3702 GN=PR5K PE=1 SV=1
Pda_00005006-RA	-1.81084	down	0.0594134	-0.711368	normal	0.375709	-0.956414	normal	0.196233	--	ko04010;ko04064;ko04620;ko04621;ko04624;ko04722;ko05133;ko05140;ko05142;ko05145;ko05152;ko05162;ko05164;map04010;map04064;map04620;map04621;map04624;map04722;map05133;map05140;map05142;map05145;map05152;map05162;map05164	TKR83428.1	hypothetical protein D5086_0000267290 [Populus alba]	CRJ35_CRYJA	Pathogenesis-related thaumatin-like protein 3.5 OS=Cryptomeria japonica OX=3369 PE=1 SV=1
Pda_00005010-RA	0	0	0	0	0	0	1.8158	up	0.0140074	GO:0005575;GO:0005622;GO:0005623;GO:0005737;GO:0005794;GO:0012505;GO:0043226;GO:0043227;GO:0043229;GO:0043231;GO:0044424;GO:0044444;GO:0044464	--	XP_011037627.1	PREDICTED: LOW QUALITY PROTEIN: probable beta-1 3-galactosyltransferase 3 [Populus euphratica]	B3GT3_ARATH	Probable beta-1,3-galactosyltransferase 3 OS=Arabidopsis thaliana OX=3702 GN=B3GALT3 PE=2 SV=1
Pda_00005020-RA	0.0402938	normal	0.975986	-0.523462	normal	0.445299	-1.70305	down	0.000972345	GO:0000003;GO:0000302;GO:0000304;GO:0001101;GO:0003006;GO:0003674;GO:0003824;GO:0005215;GO:0005575;GO:0005622;GO:0005623;GO:0005737;GO:0005739;GO:0005783;GO:0005911;GO:0006810;GO:0006950;GO:0006970;GO:0006979;GO:0007275;GO:0007584;GO:0008104;GO:0008150;GO:0008320;GO:0008565;GO:0009266;GO:0009409;GO:0009414;GO:0009415;GO:0009506;GO:0009605;GO:0009628;GO:0009651;GO:0009719;GO:0009725;GO:0009737;GO:…	ko00860;ko01100;ko01110;map00860;map01100;map01110	TKR83416.1	hypothetical protein D5086_0000267170 [Populus alba]	ASD_ARATH	AAA-ATPase ASD, mitochondrial OS=Arabidopsis thaliana OX=3702 GN=AATP1 PE=1 SV=1
Pda_00005022-RA	0.0516283	normal	0.972751	-0.356637	normal	0.679773	-1.82103	down	0.0035674	GO:0000003;GO:0000302;GO:0000304;GO:0001101;GO:0003006;GO:0003674;GO:0003824;GO:0005215;GO:0005575;GO:0005622;GO:0005623;GO:0005737;GO:0005739;GO:0005783;GO:0005911;GO:0006810;GO:0006950;GO:0006970;GO:0006979;GO:0007275;GO:0007584;GO:0008104;GO:0008150;GO:0008320;GO:0008565;GO:0009266;GO:0009409;GO:0009414;GO:0009415;GO:0009506;GO:0009605;GO:0009628;GO:0009651;GO:0009719;GO:0009725;GO:0009737;GO:…	ko00860;ko01100;ko01110;map00860;map01100;map01110	XP_024455649.1	AAA-ATPase ASD mitochondrial [Populus trichocarpa]	ASD_ARATH	AAA-ATPase ASD, mitochondrial OS=Arabidopsis thaliana OX=3702 GN=AATP1 PE=1 SV=1
Pda_00005028-RA	0.433261	normal	0.843213	1.24946	up	0.350527	-0.643132	normal	0.611144	--	--	TKR83411.1	adenosine 5' phosphosulfate reductase [Populus alba]	APR1_ARATH	5'-adenylylsulfate reductase 1, chloroplastic OS=Arabidopsis thaliana OX=3702 GN=APR1 PE=1 SV=2
Pda_00005043-RA	1.07645	up	2.44e-06	0.790781	normal	0.000117968	2.10028	up	2.61e-37	GO:0000287;GO:0003674;GO:0003676;GO:0003677;GO:0003697;GO:0003824;GO:0005488;GO:0005575;GO:0005622;GO:0005623;GO:0005634;GO:0005654;GO:0006139;GO:0006259;GO:0006281;GO:0006302;GO:0006725;GO:0006807;GO:0006950;GO:0006974;GO:0008081;GO:0008150;GO:0008152;GO:0009987;GO:0016604;GO:0016605;GO:0016787;GO:0016788;GO:0030145;GO:0031974;GO:0031981;GO:0033554;GO:0034641;GO:0042578;GO:0043167;GO:0043169;GO:…	--	XP_011046947.1	PREDICTED: tyrosyl-DNA phosphodiesterase 2 isoform X8 [Populus euphratica]	--	--
Pda_00005059-RA	3.49724	up	8.7e-05	0	0	0	0	0	0	--	--	KAA3452598.1	putative F-box protein isoform X1 [Gossypium australe]	FB333_ARATH	Probable F-box protein At4g22030 OS=Arabidopsis thaliana OX=3702 GN=At4g22030 PE=4 SV=1
Pda_00005064-RA	3.00109	up	0.000269171	0	0	0	0	0	0	--	--	TKS11320.1	hypothetical protein D5086_0000074390 [Populus alba]	FB333_ARATH	Probable F-box protein At4g22030 OS=Arabidopsis thaliana OX=3702 GN=At4g22030 PE=4 SV=1
Pda_00005065-RA	3.45461	up	0.00105916	2.84711	up	0.00201468	0	0	0	--	--	TKS05078.1	hypothetical protein D5086_0000136850 [Populus alba]	FB333_ARATH	Probable F-box protein At4g22030 OS=Arabidopsis thaliana OX=3702 GN=At4g22030 PE=4 SV=1
Pda_00005075-RA	2.35598	up	3.25e-05	0	0	0	0	0	0	--	--	RXH99418.1	hypothetical protein DVH24_011743 [Malus domestica]	STGL2_ARATH	Stigma-specific STIG1-like protein 2 OS=Arabidopsis thaliana OX=3702 GN=At5g55110 PE=3 SV=1
Pda_00005091-RA	-0.580456	normal	0.126582	-0.135333	normal	0.756628	-1.04719	down	0.000348821	--	--	RQO88773.1	hypothetical protein POPTR_004G005700 [Populus trichocarpa]	FBL91_ARATH	F-box/LRR-repeat protein At5g63520 OS=Arabidopsis thaliana OX=3702 GN=At5g63520 PE=2 SV=1
Pda_00005114-RA	1.04417	up	0.501265	0	0	0	1.31636	up	0.228791	--	--	XP_011047008.1	PREDICTED: uncharacterized protein LOC105141476 [Populus euphratica]	--	--
Pda_00005115-RA	1.2389	up	1.19e-14	0.486295	normal	0.00229659	1.46215	up	1.06e-40	--	--	TKS05722.1	aminocyclopropane carboxylate oxidase family protein [Populus alba]	ACCO_ACTDE	1-aminocyclopropane-1-carboxylate oxidase OS=Actinidia deliciosa OX=3627 GN=ACO PE=2 SV=1
Pda_00005117-RA	0.148665	normal	0.791284	-0.381272	normal	0.303915	1.01508	up	3.46e-05	GO:0002831;GO:0003674;GO:0003824;GO:0004721;GO:0004725;GO:0005575;GO:0005622;GO:0005623;GO:0005737;GO:0006464;GO:0006470;GO:0006793;GO:0006796;GO:0006807;GO:0008150;GO:0008152;GO:0009987;GO:0016311;GO:0016787;GO:0016788;GO:0016791;GO:0019538;GO:0031347;GO:0032101;GO:0035335;GO:0036211;GO:0042578;GO:0043170;GO:0043412;GO:0043900;GO:0044237;GO:0044238;GO:0044260;GO:0044267;GO:0044424;GO:0044464;GO:…	--	XP_024455636.1	probable tyrosine-protein phosphatase DSP4 isoform X3 [Populus trichocarpa]	DSP1_ARATH	Tyrosine-protein phosphatase DSP1 OS=Arabidopsis thaliana OX=3702 GN=DSP1 PE=1 SV=1
Pda_00005119-RA	-0.255633	normal	0.783701	0.261797	normal	0.64197	1.47341	up	6.27e-06	--	--	TKS05725.1	E3 ubiquitin-protein ligase COP1-like isoform X1 [Populus alba]	COP1_ARATH	E3 ubiquitin-protein ligase COP1 OS=Arabidopsis thaliana OX=3702 GN=COP1 PE=1 SV=2
Pda_00005125-RA	-0.611182	normal	0.00413566	-0.692818	normal	5.79e-06	-1.50917	down	3.55e-15	GO:0000813;GO:0005575;GO:0005622;GO:0005623;GO:0005737;GO:0005768;GO:0010008;GO:0012505;GO:0016020;GO:0031090;GO:0031410;GO:0031982;GO:0032991;GO:0036452;GO:0043226;GO:0043227;GO:0043229;GO:0044422;GO:0044424;GO:0044425;GO:0044433;GO:0044440;GO:0044444;GO:0044446;GO:0044464;GO:0097708;GO:0098588;GO:0098796;GO:0098805	ko04144;map04144	XP_024450760.1	protein ELC [Populus trichocarpa]	ELC_ARATH	Protein ELC OS=Arabidopsis thaliana OX=3702 GN=ELC PE=1 SV=1
Pda_00005139-RA	-0.7657	normal	0.00242916	-0.411955	normal	0.0847002	-1.87066	down	4.49e-18	GO:0003674;GO:0003824;GO:0005215;GO:0005388;GO:0005575;GO:0005622;GO:0005623;GO:0005886;GO:0005887;GO:0006810;GO:0006811;GO:0006812;GO:0006816;GO:0008150;GO:0008324;GO:0015075;GO:0015085;GO:0015318;GO:0015399;GO:0015405;GO:0015662;GO:0016020;GO:0016021;GO:0016462;GO:0016787;GO:0016817;GO:0016818;GO:0016887;GO:0017111;GO:0019829;GO:0022804;GO:0022853;GO:0022857;GO:0022890;GO:0030001;GO:0031224;GO:…	--	TKS17977.1	hypothetical protein D5086_0000008260 [Populus alba]	ACA12_ARATH	Calcium-transporting ATPase 12, plasma membrane-type OS=Arabidopsis thaliana OX=3702 GN=ACA12 PE=2 SV=1
Pda_00005148-RA	0.827746	normal	0.00572987	0.616169	normal	0.0379296	1.47131	up	1.97e-09	GO:0003674;GO:0003700;GO:0005488;GO:0005515;GO:0006355;GO:0006950;GO:0008150;GO:0009266;GO:0009314;GO:0009408;GO:0009416;GO:0009628;GO:0009642;GO:0009644;GO:0009889;GO:0010468;GO:0010556;GO:0019219;GO:0019222;GO:0031323;GO:0031326;GO:0032268;GO:0042802;GO:0050789;GO:0050794;GO:0050896;GO:0051171;GO:0051246;GO:0051252;GO:0060255;GO:0065007;GO:0080090;GO:0140110;GO:1903506;GO:2000112;GO:2001141	ko00270;ko01100;map00270;map01100	XP_011026102.1	PREDICTED: heat stress transcription factor A-6b-like isoform X2 [Populus euphratica]	HFA6B_ARATH	Heat stress transcription factor A-6b OS=Arabidopsis thaliana OX=3702 GN=HSFA6b PE=2 SV=1
Pda_00005161-RA	0.336936	normal	0.790628	-1.71525	down	0.0459712	0.156991	normal	0.851444	GO:0003002;GO:0007154;GO:0007165;GO:0007275;GO:0007389;GO:0008150;GO:0009719;GO:0009725;GO:0009733;GO:0009734;GO:0009755;GO:0009888;GO:0009987;GO:0010033;GO:0010051;GO:0010087;GO:0010305;GO:0023052;GO:0032501;GO:0032502;GO:0032870;GO:0042221;GO:0048856;GO:0050789;GO:0050794;GO:0050896;GO:0051716;GO:0065007;GO:0070887;GO:0071310;GO:0071365;GO:0071495	--	TKS17990.1	hypothetical protein D5086_0000008390 [Populus alba]	VAB_ARATH	VAN3-binding protein OS=Arabidopsis thaliana OX=3702 GN=VAB PE=1 SV=1
Pda_00005165-RA	2.72918	up	7.63e-05	0	0	0	0	0	0	GO:0003674;GO:0005215;GO:0005575;GO:0005622;GO:0005623;GO:0005737;GO:0005886;GO:0005887;GO:0006810;GO:0006811;GO:0006820;GO:0008150;GO:0008272;GO:0008509;GO:0009507;GO:0009536;GO:0015075;GO:0015103;GO:0015116;GO:0015318;GO:0015698;GO:0016020;GO:0016021;GO:0022857;GO:0031224;GO:0031226;GO:0034220;GO:0043226;GO:0043227;GO:0043229;GO:0043231;GO:0044424;GO:0044425;GO:0044444;GO:0044459;GO:0044464;GO:…	--	TKS17993.1	sulfate transporter 3.1-like [Populus alba]	SUT31_ARATH	Sulfate transporter 3.1 OS=Arabidopsis thaliana OX=3702 GN=SULTR3;1 PE=2 SV=1
Pda_00005171-RA	0.868159	normal	0.310228	0.67745	normal	0.341806	1.953	up	1.77e-05	GO:0003674;GO:0003824;GO:0004439;GO:0006629;GO:0006644;GO:0006650;GO:0006793;GO:0006796;GO:0008150;GO:0008152;GO:0009987;GO:0016311;GO:0016787;GO:0016788;GO:0016791;GO:0019637;GO:0030258;GO:0034485;GO:0034593;GO:0034594;GO:0034595;GO:0042578;GO:0044237;GO:0044238;GO:0044255;GO:0046486;GO:0046488;GO:0046839;GO:0046856;GO:0052866;GO:0071704;GO:0106019	ko00562;ko01100;ko04070;map00562;map01100;map04070	TKS17999.1	type I inositol 1 4 5-trisphosphate 5-phosphatase CVP2 isoform X1 [Populus alba]	IP5P4_ARATH	Type I inositol polyphosphate 5-phosphatase 4 OS=Arabidopsis thaliana OX=3702 GN=IP5P4 PE=2 SV=1
Pda_00005176-RA	0	0	0	4.0898	up	0.000594345	0	0	0	GO:0005575;GO:0005623;GO:0005886;GO:0016020;GO:0031224;GO:0031225;GO:0031226;GO:0044425;GO:0044459;GO:0044464;GO:0046658;GO:0071944	--	XP_011026140.1	PREDICTED: non-specific lipid-transfer protein-like protein At2g13820 isoform X1 [Populus euphratica]	--	--
Pda_00005180-RA	-0.228711	normal	0.503208	-0.476737	normal	0.0388983	-1.27478	down	3.1e-12	GO:0000003;GO:0000932;GO:0001101;GO:0003006;GO:0005575;GO:0005622;GO:0005623;GO:0005737;GO:0007275;GO:0008150;GO:0009719;GO:0009725;GO:0009737;GO:0009791;GO:0010033;GO:0010154;GO:0010162;GO:0010431;GO:0010494;GO:0021700;GO:0022414;GO:0022611;GO:0032501;GO:0032502;GO:0032504;GO:0032991;GO:0033993;GO:0035770;GO:0036464;GO:0042221;GO:0043226;GO:0043228;GO:0043229;GO:0043232;GO:0044424;GO:0044444;GO:…	--	XP_002300834.2	protein MARD1 [Populus trichocarpa]	FLZ8_ARATH	FCS-Like Zinc finger 8 OS=Arabidopsis thaliana OX=3702 GN=FLZ8 PE=1 SV=1
Pda_00005186-RA	0.281768	normal	0.814182	-0.129869	normal	0.910679	1.81307	up	1.29e-05	--	--	TKS18009.1	hypothetical protein D5086_0000008580 [Populus alba]	OFP11_ARATH	Transcription repressor OFP11 OS=Arabidopsis thaliana OX=3702 GN=OFP11 PE=2 SV=1
Pda_00005191-RA	0.75491	normal	0.000172066	1.12779	up	1.61e-11	1.0883	up	1.44e-11	--	--	TKS18014.1	F-box protein SKIP17-like isoform X1 [Populus alba]	SKI17_ARATH	F-box protein SKIP17 OS=Arabidopsis thaliana OX=3702 GN=SKIP17 PE=1 SV=1
Pda_00005194-RA	0	0	0	0	0	0	2.69887	up	5.94e-07	GO:0000287;GO:0001101;GO:0003674;GO:0003824;GO:0005488;GO:0005575;GO:0005622;GO:0005623;GO:0005737;GO:0006082;GO:0006629;GO:0006720;GO:0006721;GO:0007154;GO:0007165;GO:0008150;GO:0008152;GO:0008299;GO:0008610;GO:0009058;GO:0009507;GO:0009536;GO:0009685;GO:0009686;GO:0009719;GO:0009725;GO:0009739;GO:0009740;GO:0009755;GO:0009905;GO:0009987;GO:0010033;GO:0010476;GO:0010817;GO:0016053;GO:0016101;GO:…	ko00904;ko01100;ko01110;map00904;map01100;map01110	XP_002302110.2	ent-copalyl diphosphate synthase chloroplastic isoform X1 [Populus trichocarpa]	TPS28_TRIWF	(-)-kolavenyl diphosphate synthase TPS28, chloroplastic OS=Tripterygium wilfordii OX=458696 GN=TPS28 PE=1 SV=1
Pda_00005200-RA	0	0	0	1.20073	up	0.102864	0	0	0	GO:0005575;GO:0005622;GO:0005623;GO:0005634;GO:0005654;GO:0005737;GO:0006139;GO:0006259;GO:0006260;GO:0006261;GO:0006275;GO:0006725;GO:0006807;GO:0008150;GO:0008152;GO:0008156;GO:0008285;GO:0009058;GO:0009059;GO:0009889;GO:0009890;GO:0009892;GO:0009987;GO:0010556;GO:0010558;GO:0010605;GO:0019219;GO:0019222;GO:0031261;GO:0031323;GO:0031324;GO:0031326;GO:0031327;GO:0031974;GO:0031981;GO:0032991;GO:…	ko04340;ko04341;map04340;map04341	TKS18023.1	hypothetical protein D5086_0000008720 [Populus alba]	ARIA_ARATH	ARM REPEAT PROTEIN INTERACTING WITH ABF2 OS=Arabidopsis thaliana OX=3702 GN=ARIA PE=1 SV=2
Pda_00005224-RA	1.42626	up	8.52e-09	1.16873	up	7.74e-07	-1.52093	down	6.29e-11	--	--	TKS18043.1	hypothetical protein D5086_0000008920 [Populus alba]	GIP2_NICBE	Probable aspartic proteinase GIP2 OS=Nicotiana benthamiana OX=4100 GN=GIP2 PE=1 SV=1
Pda_00005226-RA	1.23778	up	0.00516596	1.2062	up	0.000594345	-0.212231	normal	0.687947	--	--	TKS18045.1	protein TRANSPARENT TESTA 12-like [Populus alba]	DTX41_ARATH	Protein DETOXIFICATION 41 OS=Arabidopsis thaliana OX=3702 GN=DTX41 PE=2 SV=1
Pda_00005227-RA	1.12385	up	0.15069	1.3785	up	0.0192923	0.864645	normal	0.175001	GO:0003674;GO:0005488;GO:0005515;GO:0005516	--	TKS18046.1	tetratricopeptide repeat protein 7A [Populus alba]	NPG1_ARATH	Protein NPG1 OS=Arabidopsis thaliana OX=3702 GN=NPG1 PE=1 SV=1
Pda_00005228-RA	-0.23434	normal	0.499519	-0.152512	normal	0.586275	-1.02529	down	2.16e-07	GO:0003674;GO:0003824;GO:0005575;GO:0005622;GO:0005623;GO:0005737;GO:0005777;GO:0006576;GO:0006595;GO:0006598;GO:0006807;GO:0008150;GO:0008152;GO:0009056;GO:0009308;GO:0009310;GO:0009987;GO:0016491;GO:0016645;GO:0016647;GO:0034641;GO:0042402;GO:0042579;GO:0043226;GO:0043227;GO:0043229;GO:0043231;GO:0044106;GO:0044237;GO:0044424;GO:0044444;GO:0044464;GO:0046592;GO:0055114;GO:0071704;GO:1901564;GO:…	ko00330;ko00410;map00330;map00410	XP_024451334.1	probable polyamine oxidase 2 [Populus trichocarpa]	PAO2_ARATH	Polyamine oxidase 2 OS=Arabidopsis thaliana OX=3702 GN=PAO2 PE=1 SV=1
Pda_00005229-RA	0.884264	normal	0.0025572	0.554368	normal	0.0664947	1.36902	up	5.97e-09	GO:0003674;GO:0003676;GO:0003677;GO:0003700;GO:0005488;GO:0005575;GO:0005622;GO:0005623;GO:0005634;GO:0006355;GO:0007154;GO:0007165;GO:0007275;GO:0007602;GO:0008150;GO:0008152;GO:0009058;GO:0009314;GO:0009416;GO:0009581;GO:0009582;GO:0009583;GO:0009585;GO:0009605;GO:0009628;GO:0009637;GO:0009639;GO:0009640;GO:0009642;GO:0009645;GO:0009692;GO:0009693;GO:0009704;GO:0009791;GO:0009889;GO:0009966;GO:…	ko04075;map04075	TKS18048.1	transcription factor PIF4 [Populus alba]	PIF4_ARATH	Transcription factor PIF4 OS=Arabidopsis thaliana OX=3702 GN=PIF4 PE=1 SV=1
Pda_00005232-RA	0.203581	normal	0.479693	0.58933	normal	3.51e-09	1.06106	up	7.02e-32	GO:0005575;GO:0005622;GO:0005623;GO:0005737;GO:0009507;GO:0009534;GO:0009535;GO:0009536;GO:0009579;GO:0016020;GO:0031976;GO:0031984;GO:0034357;GO:0042651;GO:0043226;GO:0043227;GO:0043229;GO:0043231;GO:0044422;GO:0044424;GO:0044434;GO:0044435;GO:0044436;GO:0044444;GO:0044446;GO:0044464;GO:0055035	ko00195;ko01100;map00195;map01100	AZQ19243.1	evolving complex protein 2 precursor [Populus tomentosa]	PSBP_PEA	Oxygen-evolving enhancer protein 2, chloroplastic OS=Pisum sativum OX=3888 GN=PSBP PE=1 SV=1
Pda_00005243-RA	1.21289	up	0.0662673	0.998445	normal	0.119032	0	0	0	GO:0003674;GO:0003700;GO:0006355;GO:0008150;GO:0009889;GO:0010468;GO:0010556;GO:0019219;GO:0019222;GO:0031323;GO:0031326;GO:0050789;GO:0050794;GO:0051171;GO:0051252;GO:0060255;GO:0065007;GO:0080090;GO:0140110;GO:1903506;GO:2000112;GO:2001141	--	TKS18058.1	uncharacterized protein D5086_0000009070 [Populus alba]	MYBF_ARATH	Putative Myb family transcription factor At1g14600 OS=Arabidopsis thaliana OX=3702 GN=At1g14600 PE=2 SV=2
Pda_00005247-RA	1.00424	up	0.114609	1.16899	up	0.00419912	0.0386478	normal	0.955317	GO:0003674;GO:0003700;GO:0005975;GO:0005984;GO:0005991;GO:0005992;GO:0006082;GO:0006355;GO:0006520;GO:0006560;GO:0006561;GO:0006725;GO:0006790;GO:0006807;GO:0006950;GO:0006970;GO:0006972;GO:0007275;GO:0007568;GO:0008150;GO:0008152;GO:0008652;GO:0009058;GO:0009064;GO:0009084;GO:0009311;GO:0009312;GO:0009403;GO:0009404;GO:0009628;GO:0009651;GO:0009700;GO:0009718;GO:0009812;GO:0009813;GO:0009889;GO:…	--	XP_024450661.1	transcription factor JUNGBRUNNEN 1 isoform X1 [Populus trichocarpa]	NAC42_ARATH	Transcription factor JUNGBRUNNEN 1 OS=Arabidopsis thaliana OX=3702 GN=JUB1 PE=1 SV=1
Pda_00005248-RA	0.971284	normal	0.145607	1.02148	up	0.0453062	0.732114	normal	0.229349	GO:0003674;GO:0003700;GO:0005975;GO:0005984;GO:0005991;GO:0005992;GO:0006082;GO:0006355;GO:0006520;GO:0006560;GO:0006561;GO:0006725;GO:0006790;GO:0006807;GO:0006950;GO:0006970;GO:0006972;GO:0007275;GO:0007568;GO:0008150;GO:0008152;GO:0008652;GO:0009058;GO:0009064;GO:0009084;GO:0009311;GO:0009312;GO:0009403;GO:0009404;GO:0009628;GO:0009651;GO:0009700;GO:0009718;GO:0009812;GO:0009813;GO:0009889;GO:…	--	TKS18061.1	transcription factor JUNGBRUNNEN 1 isoform X1 [Populus alba]	NAC42_ARATH	Transcription factor JUNGBRUNNEN 1 OS=Arabidopsis thaliana OX=3702 GN=JUB1 PE=1 SV=1
Pda_00005256-RA	-1.21517	down	0.0481741	0.413969	normal	0.382007	1.07755	up	0.000335207	--	--	XP_002302136.1	uncharacterized protein LOC7468729 [Populus trichocarpa]	--	--
Pda_00005270-RA	1.31656	up	0.43424	2.01323	up	0.0893599	2.64641	up	0.00463347	--	--	XP_024451162.1	uncharacterized protein LOC7480725 isoform X2 [Populus trichocarpa]	GIP1_ARATH	GBF-interacting protein 1 OS=Arabidopsis thaliana OX=3702 GN=GIP1 PE=1 SV=1
Pda_00005275-RA	-0.371367	normal	0.678852	-1.51937	down	0.000814886	-0.135775	normal	0.78718	--	--	XP_011026266.1	PREDICTED: glucan endo-1 3-beta-glucosidase 12-like isoform X2 [Populus euphratica]	E131_ARATH	Glucan endo-1,3-beta-glucosidase 1 OS=Arabidopsis thaliana OX=3702 GN=At1g11820 PE=2 SV=3
Pda_00005279-RA	0.392084	normal	0.789626	-0.745806	normal	0.548949	1.83616	up	0.00278041	GO:0003674;GO:0003712;GO:0005488;GO:0005515;GO:0005575;GO:0005622;GO:0005623;GO:0005634;GO:0006355;GO:0007623;GO:0008150;GO:0009314;GO:0009416;GO:0009628;GO:0009639;GO:0009641;GO:0009889;GO:0009890;GO:0009892;GO:0010468;GO:0010556;GO:0010558;GO:0010605;GO:0010629;GO:0019219;GO:0019222;GO:0031323;GO:0031324;GO:0031326;GO:0031327;GO:0032502;GO:0042802;GO:0042803;GO:0043226;GO:0043227;GO:0043229;GO:…	--	XP_002300883.1	transcription factor PAR1 [Populus trichocarpa]	PAR2_ARATH	Transcription factor PAR2 OS=Arabidopsis thaliana OX=3702 GN=PAR2 PE=3 SV=1
Pda_00005283-RA	-1.00791	down	0.0886019	-0.336698	normal	0.511918	-2.12005	down	4.09e-06	--	ko04075;map04075	TKS18770.1	xyloglucan endo-1 family protein [Populus alba]	XTH15_ARATH	Xyloglucan endotransglucosylase/hydrolase protein 15 OS=Arabidopsis thaliana OX=3702 GN=XTH15 PE=1 SV=1
Pda_00005291-RA	-0.368871	normal	0.572527	-0.739669	normal	0.110924	1.34867	up	0.000142056	--	--	XP_024463651.1	VAN3-binding protein isoform X1 [Populus trichocarpa]	VAB_ARATH	VAN3-binding protein OS=Arabidopsis thaliana OX=3702 GN=VAB PE=1 SV=1
Pda_00005296-RA	0.0559261	normal	0.91274	-0.0534532	normal	0.847166	1.23147	up	2.16e-18	GO:0000096;GO:0003674;GO:0003824;GO:0006082;GO:0006520;GO:0006555;GO:0006790;GO:0006807;GO:0008150;GO:0008152;GO:0009066;GO:0009987;GO:0010309;GO:0016491;GO:0016701;GO:0016702;GO:0019752;GO:0043436;GO:0044237;GO:0044238;GO:0044281;GO:0051213;GO:0055114;GO:0071704;GO:1901564;GO:1901605	ko00270;ko01100;map00270;map01100	XP_002311640.1	1 2-dihydroxy-3-keto-5-methylthiopentene dioxygenase 1 [Populus trichocarpa]	MTND1_VITVI	1,2-dihydroxy-3-keto-5-methylthiopentene dioxygenase 1 OS=Vitis vinifera OX=29760 GN=VIT_05s0020g04070 PE=3 SV=1
Pda_00005299-RA	-0.855504	normal	0.310702	-2.17035	down	0.00702786	-2.01321	down	0.0050228	GO:0005575;GO:0005622;GO:0005623;GO:0005737;GO:0006810;GO:0006950;GO:0008150;GO:0009266;GO:0009314;GO:0009408;GO:0009409;GO:0009411;GO:0009416;GO:0009507;GO:0009534;GO:0009535;GO:0009536;GO:0009579;GO:0009628;GO:0009637;GO:0009639;GO:0009642;GO:0009644;GO:0009889;GO:0009987;GO:0010029;GO:0010030;GO:0010114;GO:0010117;GO:0010218;GO:0010224;GO:0010380;GO:0016020;GO:0019222;GO:0031323;GO:0031326;GO:…	--	TKR83719.1	hypothetical protein D5086_0000264900 [Populus alba]	ELIP1_ARATH	Early light-induced protein 1, chloroplastic OS=Arabidopsis thaliana OX=3702 GN=ELIP1 PE=1 SV=1
Pda_00005300-RA	-0.568157	normal	0.0941746	-1.28209	down	1.5e-06	-1.9154	down	5.52e-10	GO:0005575;GO:0005622;GO:0005623;GO:0005737;GO:0006810;GO:0006950;GO:0008150;GO:0009266;GO:0009314;GO:0009408;GO:0009409;GO:0009411;GO:0009416;GO:0009507;GO:0009534;GO:0009535;GO:0009536;GO:0009579;GO:0009628;GO:0009637;GO:0009639;GO:0009642;GO:0009644;GO:0009889;GO:0009987;GO:0010029;GO:0010030;GO:0010114;GO:0010117;GO:0010218;GO:0010224;GO:0010380;GO:0016020;GO:0019222;GO:0031323;GO:0031326;GO:…	--	TKR83719.1	hypothetical protein D5086_0000264900 [Populus alba]	ELIP1_ARATH	Early light-induced protein 1, chloroplastic OS=Arabidopsis thaliana OX=3702 GN=ELIP1 PE=1 SV=1
Pda_00005301-RA	-1.06327	down	0.197996	-1.44888	down	0.0214098	-2.16532	down	0.000772555	GO:0005575;GO:0005622;GO:0005623;GO:0005737;GO:0006810;GO:0006950;GO:0008150;GO:0009266;GO:0009314;GO:0009408;GO:0009409;GO:0009411;GO:0009416;GO:0009507;GO:0009534;GO:0009535;GO:0009536;GO:0009579;GO:0009628;GO:0009637;GO:0009639;GO:0009642;GO:0009644;GO:0009889;GO:0009987;GO:0010029;GO:0010030;GO:0010114;GO:0010117;GO:0010218;GO:0010224;GO:0010380;GO:0016020;GO:0019222;GO:0031323;GO:0031326;GO:…	--	TKR83720.1	early light-induced protein 2 chloroplastic-like [Populus alba]	ELIP1_ARATH	Early light-induced protein 1, chloroplastic OS=Arabidopsis thaliana OX=3702 GN=ELIP1 PE=1 SV=1
Pda_00005307-RA	-0.550726	normal	0.162566	-0.827796	normal	0.00923098	-1.297	down	1.02e-05	--	--	TKR83723.1	hypothetical protein D5086_0000264940 [Populus alba]	TSJT1_TOBAC	Stem-specific protein TSJT1 OS=Nicotiana tabacum OX=4097 GN=TSJT1 PE=2 SV=1
Pda_00005310-RA	-0.214623	normal	0.724806	-1.33091	down	7.84e-05	0.501959	normal	0.126762	GO:0002252;GO:0002376;GO:0003674;GO:0003676;GO:0003723;GO:0005488;GO:0006139;GO:0006725;GO:0006807;GO:0006950;GO:0006952;GO:0008150;GO:0008152;GO:0009605;GO:0009607;GO:0009615;GO:0009987;GO:0010586;GO:0016070;GO:0019827;GO:0032501;GO:0032502;GO:0034641;GO:0034660;GO:0035019;GO:0035198;GO:0043170;GO:0043207;GO:0044237;GO:0044238;GO:0046483;GO:0048509;GO:0050789;GO:0050793;GO:0050896;GO:0051607;GO:…	--	XP_024463016.1	protein argonaute 10 [Populus trichocarpa]	AGO10_ARATH	Protein argonaute 10 OS=Arabidopsis thaliana OX=3702 GN=AGO10 PE=1 SV=1
Pda_00005318-RA	0.428184	normal	0.363774	0.0263149	normal	0.960374	1.28971	up	3.07e-07	--	ko04075;map04075	XP_002316226.1	auxin transporter-like protein 2 isoform X1 [Populus trichocarpa]	LAX2_MEDTR	Auxin transporter-like protein 2 OS=Medicago truncatula OX=3880 GN=LAX2 PE=2 SV=1
Pda_00005321-RA	-0.508622	normal	0.130309	-0.0290155	normal	0.947566	-1.33757	down	3.36e-09	--	--	TKR74624.1	nematode resistance protein-like HSPRO2 [Populus alba]	HSPR2_ARATH	Nematode resistance protein-like HSPRO2 OS=Arabidopsis thaliana OX=3702 GN=HSPRO2 PE=1 SV=1
Pda_00005330-RA	-0.600332	normal	0.402116	-1.36056	down	0.00471545	-1.98926	down	0.000335787	GO:0003674;GO:0003676;GO:0003677;GO:0003700;GO:0005488;GO:0006355;GO:0007275;GO:0008150;GO:0009653;GO:0009719;GO:0009725;GO:0009733;GO:0009888;GO:0009889;GO:0010015;GO:0010033;GO:0010073;GO:0010074;GO:0010078;GO:0010468;GO:0010556;GO:0019219;GO:0019222;GO:0019827;GO:0022622;GO:0031323;GO:0031326;GO:0032501;GO:0032502;GO:0042221;GO:0043565;GO:0048364;GO:0048507;GO:0048518;GO:0048731;GO:0048856;GO:…	--	XP_002315173.2	WUSCHEL-related homeobox 7 [Populus trichocarpa]	WOX5_ARATH	WUSCHEL-related homeobox 5 OS=Arabidopsis thaliana OX=3702 GN=WOX5 PE=2 SV=1
Pda_00005333-RA	2.58607	up	6.69e-07	4.2538	up	5.13e-27	1.262	up	0.0457913	GO:0000902;GO:0000904;GO:0005575;GO:0005622;GO:0005623;GO:0005737;GO:0008150;GO:0008152;GO:0009058;GO:0009059;GO:0009653;GO:0009888;GO:0009987;GO:0010026;GO:0010090;GO:0010143;GO:0016043;GO:0030154;GO:0032502;GO:0032989;GO:0043170;GO:0044424;GO:0044464;GO:0048468;GO:0048856;GO:0048869;GO:0051179;GO:0071704;GO:0071840;GO:0090558;GO:0090626;GO:1901576	--	TKR74634.1	putative acetyltransferase [Populus alba]	Y3028_ARATH	Uncharacterized acetyltransferase At3g50280 OS=Arabidopsis thaliana OX=3702 GN=At3g50280 PE=3 SV=1
Pda_00005341-RA	-1.24808	down	0.135099	0.549467	normal	0.341829	0.282621	normal	0.656754	--	--	TKS16716.1	hypothetical protein D5086_0000015470 [Populus alba]	--	--
Pda_00005348-RA	-0.721387	normal	0.00050794	-0.443211	normal	0.0170941	-1.3902	down	5.81e-16	GO:0005575;GO:0005622;GO:0005623;GO:0005737;GO:0005783;GO:0005794;GO:0012505;GO:0043226;GO:0043227;GO:0043229;GO:0043231;GO:0044424;GO:0044444;GO:0044464	--	XP_011036021.1	PREDICTED: probable sugar phosphate/phosphate translocator At3g11320 [Populus euphratica]	PT311_ARATH	Probable sugar phosphate/phosphate translocator At3g11320 OS=Arabidopsis thaliana OX=3702 GN=At3g11320 PE=2 SV=1
Pda_00005356-RA	-0.533435	normal	0.361068	-0.329025	normal	0.393193	-1.15211	down	0.00152063	GO:0000981;GO:0000988;GO:0000989;GO:0001067;GO:0001076;GO:0001101;GO:0001134;GO:0001135;GO:0003674;GO:0003676;GO:0003677;GO:0003700;GO:0005488;GO:0005575;GO:0005622;GO:0005623;GO:0005634;GO:0006355;GO:0006357;GO:0006950;GO:0006952;GO:0006970;GO:0007275;GO:0008150;GO:0009414;GO:0009415;GO:0009555;GO:0009605;GO:0009607;GO:0009617;GO:0009620;GO:0009628;GO:0009651;GO:0009719;GO:0009723;GO:0009725;GO:…	--	TKS16727.1	transcription factor MYB76-like [Populus alba]	MYB1_ARATH	Transcription factor MYB1 OS=Arabidopsis thaliana OX=3702 GN=MYB1 PE=2 SV=1
Pda_00005357-RA	0	0	0	0	0	0	1.13732	up	0.163896	--	--	TKS16728.1	E3 ubiquitin-protein ligase MARCH8-like [Populus alba]	--	--
Pda_00005358-RA	0.182929	normal	0.730041	0.151908	normal	0.706139	-1.73756	down	1.78e-09	--	--	XP_011036029.1	PREDICTED: uncharacterized protein LOC105133646 [Populus euphratica]	--	--
Pda_00005363-RA	-0.617676	normal	0.56977	-1.54631	down	0.0671042	-0.580601	normal	0.426036	GO:0005575;GO:0005622;GO:0005623;GO:0005737;GO:0009507;GO:0009536;GO:0043226;GO:0043227;GO:0043229;GO:0043231;GO:0044424;GO:0044444;GO:0044464	ko04141;map04141	XP_002315187.1	18.1 kDa class I heat shock protein [Populus trichocarpa]	HSP16_SOYBN	18.5 kDa class I heat shock protein OS=Glycine max OX=3847 GN=HSP18.5-C PE=3 SV=1
Pda_00005364-RA	-1.3353	down	8.07e-09	-0.654399	normal	0.00475605	-0.657058	normal	0.00204516	--	--	TKS16733.1	uncharacterized protein D5086_0000015640 [Populus alba]	--	--
Pda_00005371-RA	0.170365	normal	0.83016	-1.06279	down	0.0123848	0.0852162	normal	0.869093	--	--	TKS16737.1	hypothetical protein D5086_0000015680 [Populus alba]	--	--
Pda_00005379-RA	0	0	0	0	0	0	2.71606	up	0.00178386	GO:0000003;GO:0001763;GO:0003002;GO:0003006;GO:0003674;GO:0003676;GO:0003677;GO:0003700;GO:0005488;GO:0005575;GO:0005622;GO:0005623;GO:0005634;GO:0005737;GO:0005829;GO:0006355;GO:0007275;GO:0007389;GO:0008150;GO:0009653;GO:0009791;GO:0009888;GO:0009889;GO:0009890;GO:0009892;GO:0009908;GO:0010016;GO:0010051;GO:0010073;GO:0010074;GO:0010076;GO:0010077;GO:0010087;GO:0010089;GO:0010154;GO:0010223;GO:…	ko04550;ko05202;map04550;map05202	TKS16742.1	hypothetical protein D5086_0000015730 [Populus alba]	BLH9_ARATH	BEL1-like homeodomain protein 9 OS=Arabidopsis thaliana OX=3702 GN=BLH9 PE=1 SV=1
Pda_00005381-RA	-0.665249	normal	0.459826	-1.32579	down	0.0941914	-0.557927	normal	0.431871	GO:0003674;GO:0005488;GO:0005515;GO:0007275;GO:0008150;GO:0009888;GO:0010087;GO:0010088;GO:0022622;GO:0032182;GO:0032501;GO:0032502;GO:0043130;GO:0048364;GO:0048731;GO:0048856;GO:0099402	--	TKS16744.1	protein DA1-related 2 isoform X3 [Populus alba]	DAR2_ARATH	Protein DA1-related 2 OS=Arabidopsis thaliana OX=3702 GN=DAR2 PE=1 SV=1
Pda_00005384-RA	0	0	0	0	0	0	1.06733	up	0.0819717	GO:0000242;GO:0000278;GO:0000281;GO:0000910;GO:0000911;GO:0000919;GO:0000922;GO:0005575;GO:0005622;GO:0005623;GO:0005737;GO:0005813;GO:0005814;GO:0005815;GO:0005819;GO:0005828;GO:0005856;GO:0005874;GO:0005876;GO:0005929;GO:0007049;GO:0007275;GO:0007346;GO:0008104;GO:0008150;GO:0009553;GO:0009555;GO:0009987;GO:0010564;GO:0015630;GO:0016043;GO:0022402;GO:0022607;GO:0032465;GO:0032467;GO:0032501;GO:…	--	XP_002315198.3	protein NEDD1 isoform X1 [Populus trichocarpa]	NEDD1_ARATH	Protein NEDD1 OS=Arabidopsis thaliana OX=3702 GN=NEDD1 PE=2 SV=1
Pda_00005388-RA	-1.1677	down	0.000702588	-0.627364	normal	0.0615825	-2.386	down	1.5e-17	--	--	TKS16750.1	hypothetical protein D5086_0000015810 [Populus alba]	--	--
Pda_00005396-RA	0.889115	normal	0.302996	0.24387	normal	0.802625	2.8501	up	6.84e-13	--	--	XP_024465124.1	ultraviolet-B receptor UVR8 isoform X1 [Populus trichocarpa]	UVR8_ARATH	Ultraviolet-B receptor UVR8 OS=Arabidopsis thaliana OX=3702 GN=UVR8 PE=1 SV=1
Pda_00005401-RA	-1.09462	down	0.46068	-1.03651	down	0.407836	-0.494077	normal	0.669912	GO:0001101;GO:0003674;GO:0003824;GO:0004721;GO:0004722;GO:0005488;GO:0005515;GO:0005575;GO:0005622;GO:0005623;GO:0005634;GO:0005737;GO:0005829;GO:0006464;GO:0006470;GO:0006793;GO:0006796;GO:0006807;GO:0006950;GO:0007154;GO:0007165;GO:0008150;GO:0008152;GO:0009266;GO:0009409;GO:0009414;GO:0009415;GO:0009628;GO:0009719;GO:0009725;GO:0009737;GO:0009738;GO:0009755;GO:0009787;GO:0009788;GO:0009966;GO:…	ko04016;ko04075;ko04931;map04016;map04075;map04931	XP_002316268.3	protein phosphatase 2C 37 [Populus trichocarpa]	P2C37_ARATH	Protein phosphatase 2C 37 OS=Arabidopsis thaliana OX=3702 GN=PP2CA PE=1 SV=1
Pda_00005409-RA	-1.32117	down	8.42e-05	0.778581	normal	0.0206067	1.06005	up	0.000455829	GO:0005575;GO:0005622;GO:0005623;GO:0005737;GO:0009507;GO:0009532;GO:0009536;GO:0009570;GO:0043226;GO:0043227;GO:0043229;GO:0043231;GO:0044422;GO:0044424;GO:0044434;GO:0044435;GO:0044444;GO:0044446;GO:0044464	--	TKS16770.1	hypothetical protein D5086_0000016010 [Populus alba]	RCA1_LARTR	Ribulose bisphosphate carboxylase/oxygenase activase 1, chloroplastic OS=Larrea tridentata OX=66636 GN=RCA1 PE=1 SV=1
Pda_00005417-RA	0	0	0	6.53335	up	1.17e-05	0	0	0	GO:0003674;GO:0003824;GO:0005575;GO:0006725;GO:0006793;GO:0006796;GO:0008150;GO:0008152;GO:0008374;GO:0009058;GO:0009059;GO:0009698;GO:0009699;GO:0009987;GO:0010143;GO:0010345;GO:0016020;GO:0016311;GO:0016740;GO:0016746;GO:0016747;GO:0016787;GO:0016788;GO:0016791;GO:0019438;GO:0019748;GO:0042578;GO:0043170;GO:0044237;GO:0044249;GO:0044550;GO:0071704;GO:0090447;GO:1901360;GO:1901362;GO:1901576	ko00561;ko00564;ko01100;ko01110;map00561;map00564;map01100;map01110	TKS16776.1	hypothetical protein D5086_0000016070 [Populus alba]	GPAT5_ARATH	Glycerol-3-phosphate acyltransferase 5 OS=Arabidopsis thaliana OX=3702 GN=GPAT5 PE=1 SV=1
Pda_00005423-RA	-0.666144	normal	0.388389	-1.1686	down	0.0469424	-0.315117	normal	0.575331	--	--	PNT17662.1	hypothetical protein POPTR_010G201700 [Populus trichocarpa]	--	--
Pda_00005425-RA	-0.549113	normal	0.440007	-0.932411	normal	0.0784491	-1.92459	down	0.000188345	--	--	PNT17664.1	hypothetical protein POPTR_010G201900 [Populus trichocarpa]	SMR4_ARATH	Cyclin-dependent protein kinase inhibitor SMR4 OS=Arabidopsis thaliana OX=3702 GN=SMR4 PE=1 SV=1
Pda_00005428-RA	-0.161734	normal	0.856947	-0.502889	normal	0.268385	1.14872	up	0.000170067	--	ko04110;ko04111;ko04120;ko04914;map04110;map04111;map04120;map04914	TKS16782.1	B-type cell cycle switch protein ccs52B [Populus alba]	FZR3_ARATH	Protein FIZZY-RELATED 3 OS=Arabidopsis thaliana OX=3702 GN=FZR3 PE=1 SV=1
Pda_00005433-RA	-0.256082	normal	0.456734	-1.30488	down	7.26e-10	-1.55292	down	7.45e-16	GO:0005575;GO:0005618;GO:0005622;GO:0005623;GO:0005737;GO:0005829;GO:0005911;GO:0006949;GO:0008150;GO:0009505;GO:0009506;GO:0009653;GO:0009987;GO:0030054;GO:0030312;GO:0032502;GO:0044424;GO:0044444;GO:0044464;GO:0048646;GO:0048856;GO:0055044;GO:0071944	--	TKS16786.1	alpha-expansin 9 precursor family protein [Populus alba]	EXPA4_ARATH	Expansin-A4 OS=Arabidopsis thaliana OX=3702 GN=EXPA4 PE=1 SV=1
Pda_00005441-RA	4.15022	up	0.00125763	0	0	0	0	0	0	--	--	XP_024465631.1	elicitor-responsive protein 1 [Populus trichocarpa]	PP16A_ARATH	16 kDa phloem protein 1 OS=Arabidopsis thaliana OX=3702 GN=PP16-1 PE=1 SV=1
Pda_00005457-RA	-1.1814	down	5.18e-06	-0.815132	normal	0.000542034	-2.55795	down	5.43e-25	--	--	XP_024466007.1	uncharacterized protein LOC18109352 [Populus trichocarpa]	--	--
Pda_00005460-RA	-0.692655	normal	0.00152052	-0.75697	normal	6.88e-06	-2.32675	down	1.25e-40	--	--	TKS12213.1	hypothetical protein D5086_0000065590 [Populus alba]	--	--
Pda_00005461-RA	-0.512521	normal	0.140218	-0.502885	normal	0.00967703	-2.16284	down	2.76e-31	--	--	TKS12213.1	hypothetical protein D5086_0000065590 [Populus alba]	--	--
Pda_00005464-RA	-1.08521	down	0.145646	-0.652615	normal	0.350847	-0.581511	normal	0.40829	GO:0003674;GO:0003676;GO:0003677;GO:0003690;GO:0005488;GO:0005575;GO:0005622;GO:0005623;GO:0005634;GO:0005654;GO:0005737;GO:0006139;GO:0006259;GO:0006260;GO:0006725;GO:0006807;GO:0006950;GO:0006974;GO:0007154;GO:0008150;GO:0008152;GO:0009058;GO:0009059;GO:0009267;GO:0009605;GO:0009987;GO:0009991;GO:0016604;GO:0016607;GO:0031667;GO:0031668;GO:0031669;GO:0031974;GO:0031981;GO:0033554;GO:0034641;GO:…	--	XP_002316291.1	KIN17-like protein [Populus trichocarpa]	KIN17_ARATH	KIN17-like protein OS=Arabidopsis thaliana OX=3702 GN=KIN17 PE=1 SV=1
Pda_00005481-RA	-0.735117	normal	0.123574	-0.99797	normal	0.00662907	-1.04637	down	0.00411247	--	--	ABK94352.1	unknown [Populus trichocarpa]	UBC13_ARATH	Ubiquitin-conjugating enzyme E2 13 OS=Arabidopsis thaliana OX=3702 GN=UBC13 PE=2 SV=1
Pda_00005497-RA	1.42373	up	1.43e-09	1.04754	up	9.65e-06	2.15388	up	3.68e-23	--	--	TKS16826.1	ACT domain-containing family protein [Populus alba]	ACR9_ARATH	ACT domain-containing protein ACR9 OS=Arabidopsis thaliana OX=3702 GN=ACR9 PE=2 SV=1
Pda_00005506-RA	0.814168	normal	0.137805	1.11349	up	0.00370044	-1.81677	down	0.000393511	--	ko04360;ko04666;ko04810;ko05133;map04360;map04666;map04810;map05133	TKS16835.1	transcription factor bHLH123-like [Populus alba]	BH110_ARATH	Transcription factor bHLH110 OS=Arabidopsis thaliana OX=3702 GN=BHLH110 PE=2 SV=2
Pda_00005508-RA	-3.30245	down	0.00470996	-1.43781	down	0.248899	-3.56999	down	0.000986392	--	--	PNT17795.1	hypothetical protein POPTR_010G208800 [Populus trichocarpa]	--	--
Pda_00005519-RA	-0.0328947	normal	0.948441	-0.581073	normal	0.000144387	-1.68767	down	1.98e-27	GO:0003674;GO:0003700;GO:0005575;GO:0005622;GO:0005623;GO:0005634;GO:0006355;GO:0008150;GO:0009889;GO:0009987;GO:0010033;GO:0010035;GO:0010038;GO:0010045;GO:0010200;GO:0010243;GO:0010468;GO:0010556;GO:0019219;GO:0019222;GO:0031323;GO:0031326;GO:0042221;GO:0042493;GO:0043226;GO:0043227;GO:0043229;GO:0043231;GO:0044424;GO:0044464;GO:0050789;GO:0050793;GO:0050794;GO:0050896;GO:0051171;GO:0051239;GO:…	--	TKS16842.1	C2H2-type zinc finger protein 1 [Populus alba]	ZAT11_ARATH	Zinc finger protein ZAT11 OS=Arabidopsis thaliana OX=3702 GN=ZAT11 PE=2 SV=1
Pda_00005548-RA	-0.497524	normal	0.641464	-1.32042	down	0.100698	-0.267948	normal	0.71378	--	--	AAP46287.1	MADS-box protein PTM5 [Populus tremuloides]	--	--
Pda_00005559-RA	1.12497	up	1.11e-07	1.62889	up	4.27e-30	1.53988	up	2.4e-29	GO:0003674;GO:0003824;GO:0004842;GO:0005575;GO:0005622;GO:0005623;GO:0005737;GO:0005773;GO:0005774;GO:0006464;GO:0006508;GO:0006511;GO:0006807;GO:0008150;GO:0008152;GO:0009056;GO:0009057;GO:0009987;GO:0010498;GO:0016020;GO:0016567;GO:0016740;GO:0019538;GO:0019787;GO:0019941;GO:0030163;GO:0031090;GO:0032446;GO:0036211;GO:0043161;GO:0043170;GO:0043226;GO:0043227;GO:0043229;GO:0043231;GO:0043412;GO:…	--	XP_024440146.1	E3 ubiquitin-protein ligase At1g63170 isoform X4 [Populus trichocarpa]	RING4_ARATH	E3 ubiquitin-protein ligase At4g11680 OS=Arabidopsis thaliana OX=3702 GN=At4g11680 PE=2 SV=1
Pda_00005564-RA	0.308092	normal	0.713481	0.0386838	normal	0.960963	1.09664	up	0.00693451	--	--	XP_024440972.1	plant UBX domain-containing protein 13 isoform X1 [Populus trichocarpa]	PUX9_ARATH	Plant UBX domain-containing protein 9 OS=Arabidopsis thaliana OX=3702 GN=PUX9 PE=1 SV=1
Pda_00005567-RA	0.129912	normal	0.56983	-1.39431	down	1.77e-25	-0.252427	normal	0.0342222	--	--	XP_002320090.3	F-box protein PP2-A13 [Populus trichocarpa]	P2A13_ARATH	F-box protein PP2-A13 OS=Arabidopsis thaliana OX=3702 GN=PP2A13 PE=1 SV=1
Pda_00005578-RA	0	0	0	0	0	0	1.3877	up	0.0224885	GO:0000375;GO:0000377;GO:0000398;GO:0005575;GO:0005622;GO:0005623;GO:0005634;GO:0005654;GO:0005681;GO:0006139;GO:0006396;GO:0006397;GO:0006725;GO:0006807;GO:0008150;GO:0008152;GO:0008380;GO:0009892;GO:0009987;GO:0010033;GO:0010445;GO:0010467;GO:0010468;GO:0010605;GO:0010608;GO:0010629;GO:0014070;GO:0016070;GO:0016071;GO:0016441;GO:0016458;GO:0016604;GO:0016607;GO:0019222;GO:0031047;GO:0031050;GO:…	ko03040;ko05168;map03040;map05168	KAB5527043.1	hypothetical protein DKX38_020890 [Salix brachista]	SRS41_ARATH	Serine/arginine-rich splicing factor RS41 OS=Arabidopsis thaliana OX=3702 GN=RS41 PE=1 SV=2
Pda_00005585-RA	0.869438	normal	0.376718	1.16492	up	0.0417818	1.5137	up	0.00284971	--	--	TKS14590.1	uncharacterized protein D5086_0000046640 [Populus alba]	--	--
Pda_00005598-RA	-1.53663	down	1.91e-07	-0.847637	normal	0.000211974	-2.2065	down	1.76e-15	--	--	TKS14578.1	BON association protein 1 [Populus alba]	BAP2_ARATH	BON1-associated protein 2 OS=Arabidopsis thaliana OX=3702 GN=BAP2 PE=1 SV=1
Pda_00005614-RA	0	0	0	6.3818	up	4.9e-05	0	0	0	GO:0003674;GO:0003824;GO:0005215;GO:0005575;GO:0005623;GO:0005886;GO:0006725;GO:0006810;GO:0008150;GO:0008152;GO:0009058;GO:0009698;GO:0009699;GO:0009987;GO:0010345;GO:0015399;GO:0015405;GO:0016020;GO:0016021;GO:0016462;GO:0016787;GO:0016817;GO:0016818;GO:0016887;GO:0017111;GO:0019438;GO:0019748;GO:0022804;GO:0022857;GO:0031224;GO:0042623;GO:0042626;GO:0043492;GO:0044237;GO:0044249;GO:0044425;GO:…	ko01523;ko02010;ko04976;map01523;map02010;map04976	TKS14567.1	ABC transporter family protein [Populus alba]	AB20G_ARATH	ABC transporter G family member 20 OS=Arabidopsis thaliana OX=3702 GN=ABCG20 PE=2 SV=1
Pda_00005630-RA	-0.315425	normal	0.0274597	-0.67762	normal	7.44e-13	-1.28485	down	1.67e-30	GO:0001505;GO:0003674;GO:0005488;GO:0005509;GO:0005575;GO:0005622;GO:0005623;GO:0005737;GO:0005768;GO:0005783;GO:0005789;GO:0007154;GO:0007165;GO:0008021;GO:0008150;GO:0009987;GO:0010646;GO:0012505;GO:0012506;GO:0016020;GO:0016021;GO:0019722;GO:0019932;GO:0023051;GO:0023052;GO:0030100;GO:0030133;GO:0030334;GO:0030336;GO:0030658;GO:0030659;GO:0030672;GO:0031090;GO:0031224;GO:0031410;GO:0031982;GO:…	--	XP_002320122.2	FT-interacting protein 1 [Populus trichocarpa]	FTIP3_ARATH	FT-interacting protein 3 OS=Arabidopsis thaliana OX=3702 GN=FTIP3 PE=1 SV=1
Pda_00005647-RA	0.708502	normal	0.108895	0.443857	normal	0.284111	1.47741	up	4.81e-09	--	--	TKS14542.1	SOSS complex subunit B-like isoform X1 [Populus alba]	--	--
Pda_00005684-RA	1.14109	up	0.304816	0	0	0	0	0	0	--	ko04130;map04130	TKS14513.1	syntaxin-71-like [Populus alba]	SYP73_ARATH	Syntaxin-73 OS=Arabidopsis thaliana OX=3702 GN=SYP73 PE=2 SV=1
Pda_00005690-RA	-0.277734	normal	0.534339	-0.544004	normal	0.0367267	-2.1127	down	3.13e-14	--	--	TKS14508.1	uncharacterized protein D5086_0000045820 [Populus alba]	--	--
Pda_00005691-RA	1.00837	up	5.51e-07	1.51155	up	2.11e-20	1.07425	up	3.53e-11	GO:0003674;GO:0003824;GO:0004842;GO:0006464;GO:0006508;GO:0006511;GO:0006807;GO:0008150;GO:0008152;GO:0009056;GO:0009057;GO:0009987;GO:0010033;GO:0010035;GO:0010038;GO:0010200;GO:0010243;GO:0010498;GO:0016567;GO:0016740;GO:0019538;GO:0019787;GO:0019941;GO:0030163;GO:0032446;GO:0036211;GO:0042221;GO:0042493;GO:0043161;GO:0043170;GO:0043412;GO:0043632;GO:0044237;GO:0044238;GO:0044248;GO:0044257;GO:…	--	TKS14507.1	brassinosteroid-responsive ring-H2 family protein [Populus alba]	RHA1B_ARATH	E3 ubiquitin-protein ligase RHA1B OS=Arabidopsis thaliana OX=3702 GN=RHA1B PE=2 SV=1
Pda_00005698-RA	0	0	0	1.71625	up	0.0416871	0	0	0	--	--	TKS14501.1	hypothetical protein D5086_0000045750 [Populus alba]	URT1_FRAAN	Putative UDP-rhamnose:rhamnosyltransferase 1 OS=Fragaria ananassa OX=3747 GN=GT4 PE=2 SV=1
Pda_00005711-RA	0.180892	normal	0.795433	-1.59482	down	1.73e-05	-2.22726	down	1.67e-10	--	--	XP_002321040.2	heavy metal-associated isoprenylated plant protein 39 isoform X1 [Populus trichocarpa]	HIP39_ARATH	Heavy metal-associated isoprenylated plant protein 39 OS=Arabidopsis thaliana OX=3702 GN=HIPP39 PE=2 SV=1
Pda_00005719-RA	1.02972	up	0.108382	0.990901	normal	0.0732979	1.58525	up	0.000218375	GO:0005575;GO:0005622;GO:0005623;GO:0005737;GO:0044424;GO:0044464	--	TKS14483.1	peptidase family protein [Populus alba]	--	--
Pda_00005720-RA	-0.127302	normal	0.873923	0.0697417	normal	0.906657	1.0972	up	0.000177345	GO:0005575;GO:0005622;GO:0005623;GO:0005737;GO:0044424;GO:0044464	--	TKS14483.1	peptidase family protein [Populus alba]	PIP_AERSO	Proline iminopeptidase OS=Aeromonas sobria OX=646 GN=pip PE=1 SV=3
Pda_00005729-RA	0.0725198	normal	0.970622	-0.960508	normal	0.386039	1.88723	up	0.00288443	--	--	TKS14476.1	hypothetical protein D5086_0000045500 [Populus alba]	MAKR6_ARATH	Probable membrane-associated kinase regulator 6 OS=Arabidopsis thaliana OX=3702 GN=MAKR6 PE=2 SV=1
Pda_00005734-RA	-0.10452	normal	0.784644	1.22296	up	3.88e-21	0.982568	normal	2.69e-12	GO:0003674;GO:0003824;GO:0005575;GO:0005622;GO:0005623;GO:0005737;GO:0005783;GO:0006629;GO:0006643;GO:0006665;GO:0006807;GO:0006950;GO:0008150;GO:0008152;GO:0008610;GO:0009058;GO:0009266;GO:0009409;GO:0009628;GO:0009987;GO:0012505;GO:0016491;GO:0016705;GO:0030148;GO:0033554;GO:0043226;GO:0043227;GO:0043229;GO:0043231;GO:0044237;GO:0044238;GO:0044249;GO:0044255;GO:0044424;GO:0044444;GO:0044464;GO:…	--	AHF70966.1	delta8-sphingolipid desaturase [Populus tomentosa]	SLD2_ARATH	Delta(8)-fatty-acid desaturase 2 OS=Arabidopsis thaliana OX=3702 GN=SLD2 PE=1 SV=1
Pda_00005740-RA	-1.48597	down	2.35e-17	-0.360394	normal	0.0457982	-2.17801	down	5.61e-38	--	ko00520;ko01100;map00520;map01100	TXG62972.1	hypothetical protein EZV62_009966 [Acer yangbiense]	CHIT3_VITVI	Acidic endochitinase OS=Vitis vinifera OX=29760 GN=CHIT3 PE=2 SV=1
Pda_00005744-RA	-1.57716	down	0.108895	-1.75824	down	0.0226581	-0.310482	normal	0.684646	--	--	TKS14462.1	uncharacterized protein D5086_0000045360 [Populus alba]	Y5162_ARATH	Uncharacterized protein At5g41620 OS=Arabidopsis thaliana OX=3702 GN=At5g41620 PE=2 SV=2
Pda_00005748-RA	0.322634	normal	0.189674	0.742168	normal	5.75e-08	1.00323	up	3.26e-13	--	--	TKS14459.1	calmodulin 2 family protein [Populus alba]	CUT1A_ARATH	Protein CURVATURE THYLAKOID 1A, chloroplastic OS=Arabidopsis thaliana OX=3702 GN=CURT1A PE=1 SV=1
Pda_00005750-RA	-0.424307	normal	0.675711	-1.12313	down	0.0690646	0.351168	normal	0.554086	--	--	TKS14457.1	acetylesterase family protein [Populus alba]	GDL61_ARATH	GDSL esterase/lipase At4g01130 OS=Arabidopsis thaliana OX=3702 GN=At4g01130 PE=2 SV=1
Pda_00005757-RA	-0.334415	normal	0.505957	-0.00703396	normal	0.989398	-1.2219	down	5.29e-05	GO:0000003;GO:0000287;GO:0003006;GO:0003674;GO:0003824;GO:0004647;GO:0004648;GO:0005488;GO:0005509;GO:0005575;GO:0005622;GO:0005623;GO:0005737;GO:0006082;GO:0006520;GO:0006563;GO:0006564;GO:0006793;GO:0006796;GO:0006807;GO:0007275;GO:0008150;GO:0008152;GO:0008483;GO:0008652;GO:0009058;GO:0009069;GO:0009070;GO:0009507;GO:0009532;GO:0009534;GO:0009536;GO:0009555;GO:0009570;GO:0009579;GO:0009719;GO:…	ko00260;ko00680;ko00750;ko01100;ko01120;ko01130;ko01200;ko01230;ko03018;map00260;map00680;map00750;map01100;map01120;map01130;map01200;map01230;map03018	XP_002307204.2	phosphoserine aminotransferase 2 chloroplastic [Populus trichocarpa]	SERB1_ARATH	Phosphoserine aminotransferase 1, chloroplastic OS=Arabidopsis thaliana OX=3702 GN=PSAT1 PE=1 SV=1
Pda_00005762-RA	0.772651	normal	0.00136125	0.71069	normal	4.28e-07	1.24525	up	4.48e-18	GO:0000302;GO:0003674;GO:0003824;GO:0004096;GO:0004601;GO:0005488;GO:0005575;GO:0005622;GO:0005623;GO:0005634;GO:0005737;GO:0005739;GO:0005777;GO:0005829;GO:0005840;GO:0006950;GO:0006979;GO:0006995;GO:0007154;GO:0007275;GO:0008150;GO:0008152;GO:0008219;GO:0009056;GO:0009266;GO:0009267;GO:0009314;GO:0009409;GO:0009416;GO:0009507;GO:0009514;GO:0009526;GO:0009536;GO:0009605;GO:0009628;GO:0009636;GO:…	ko00380;ko00630;ko01110;ko01130;ko01200;ko04011;ko04016;ko04068;ko04146;ko04211;ko04212;ko04213;ko05014;map00380;map00630;map01110;map01130;map01200;map04011;map04016;map04068;map04146;map04211;map04212;map04213;map05014	XP_002306427.1	catalase-2 [Populus trichocarpa]	CATA2_ARATH	Catalase-2 OS=Arabidopsis thaliana OX=3702 GN=CAT2 PE=1 SV=3
Pda_00005767-RA	-1.27575	down	0.00123609	-0.246939	normal	0.63309	-2.44523	down	3.31e-12	--	--	TKS00365.1	hypothetical protein D5086_0000185780 [Populus alba]	--	--
Pda_00005792-RA	1.44887	up	0.0791361	0.979377	normal	0.301196	1.12489	up	0.156254	GO:0005575;GO:0016020	--	TKS00347.1	glutamate receptor 3.6-like [Populus alba]	GLR36_ARATH	Glutamate receptor 3.6 OS=Arabidopsis thaliana OX=3702 GN=GLR3.6 PE=2 SV=1
Pda_00005794-RA	0.991851	normal	0.18978	1.05811	up	0.0524106	1.22442	up	0.0149757	--	--	TKS00345.1	hypothetical protein D5086_0000185580 [Populus alba]	DTX45_ARATH	Protein DETOXIFICATION 45, chloroplastic OS=Arabidopsis thaliana OX=3702 GN=DTX45 PE=2 SV=2
Pda_00005796-RA	-0.924071	normal	0.172268	-0.194977	normal	0.771743	-1.51874	down	0.00319677	--	--	XP_011022209.1	PREDICTED: NAC domain-containing protein 100-like [Populus euphratica]	NAC22_ORYSJ	NAC domain-containing protein 22 OS=Oryza sativa subsp. japonica OX=39947 GN=NAC022 PE=2 SV=1
Pda_00005812-RA	4.15592	up	3.07e-08	3.80833	up	8.23e-06	0	0	0	--	--	TKS00326.1	alcohol dehydroge family protein [Populus alba]	SILD_FORIN	Secoisolariciresinol dehydrogenase (Fragment) OS=Forsythia intermedia OX=55183 PE=1 SV=1
Pda_00005824-RA	-1.15927	down	0.000206021	-0.845646	normal	0.00480489	-1.39102	down	1.74e-06	--	--	TKS00321.1	protein GDAP2-like [Populus alba]	--	--
Pda_00005829-RA	-0.623026	normal	0.0976301	-0.280085	normal	0.315731	-1.80652	down	6.49e-14	--	--	TKS00317.1	hypothetical protein D5086_0000185300 [Populus alba]	--	--
Pda_00005837-RA	0.747538	normal	0.505301	0.550677	normal	0.44711	1.10936	up	0.0310247	--	--	TKS00310.1	uncharacterized protein D5086_0000185230 [Populus alba]	APSR1_ARATH	Protein ALTERED PHOSPHATE STARVATION RESPONSE 1 OS=Arabidopsis thaliana OX=3702 GN=APSR1 PE=2 SV=1
Pda_00005844-RA	-0.307932	normal	0.34999	-0.222629	normal	0.388597	-1.25501	down	3.97e-10	GO:0003674;GO:0003824;GO:0004175;GO:0004190;GO:0005575;GO:0006508;GO:0006807;GO:0008150;GO:0008152;GO:0008233;GO:0009056;GO:0009057;GO:0016020;GO:0016787;GO:0019538;GO:0030163;GO:0031224;GO:0031225;GO:0043170;GO:0044238;GO:0044425;GO:0070001;GO:0070011;GO:0071704;GO:0140096;GO:1901564;GO:1901565;GO:1901575	ko04138;map04138	TKS00306.1	aspartic proteinase-like protein 1 isoform X1 [Populus alba]	APF1_ARATH	Aspartyl protease family protein 1 OS=Arabidopsis thaliana OX=3702 GN=APF1 PE=2 SV=1
Pda_00005846-RA	2.50381	up	5.14e-31	2.23497	up	2.9e-53	2.97545	up	1.48e-101	GO:0003674;GO:0003824;GO:0004601;GO:0005575;GO:0005618;GO:0005623;GO:0005911;GO:0008150;GO:0008152;GO:0009505;GO:0009506;GO:0009636;GO:0009664;GO:0009987;GO:0016043;GO:0016209;GO:0016491;GO:0016684;GO:0030054;GO:0030312;GO:0042221;GO:0044464;GO:0045229;GO:0050896;GO:0051716;GO:0055044;GO:0055114;GO:0070887;GO:0071554;GO:0071555;GO:0071669;GO:0071840;GO:0071944;GO:0097237;GO:0098754;GO:0098869;GO:…	ko00940;ko01100;ko01110;map00940;map01100;map01110	TKS00304.1	peroxidase 64-like [Populus alba]	PER64_ARATH	Peroxidase 64 OS=Arabidopsis thaliana OX=3702 GN=PER64 PE=1 SV=1
Pda_00005849-RA	1.3516	up	4.28e-32	0.608918	normal	1.34e-07	0.967848	normal	1.92e-16	--	--	TKS00301.1	aquaporin PIP2-7-like [Populus alba]	PIP27_ARATH	Aquaporin PIP2-7 OS=Arabidopsis thaliana OX=3702 GN=PIP2-7 PE=1 SV=2
Pda_00005850-RA	-0.641206	normal	0.689601	-1.60028	down	0.171613	0.878248	normal	0.340726	--	--	XP_011043133.1	PREDICTED: probable aquaporin PIP2-8 [Populus euphratica]	PIP27_ARATH	Aquaporin PIP2-7 OS=Arabidopsis thaliana OX=3702 GN=PIP2-7 PE=1 SV=2
Pda_00005856-RA	0	0	0	0	0	0	1.53312	up	0.0202631	GO:0003674;GO:0005488;GO:0005515;GO:0032182;GO:0032183;GO:0032184	--	TKS00297.1	hypothetical protein D5086_0000185100 [Populus alba]	ZNRF4_MACFA	E3 ubiquitin-protein ligase ZNRF4 OS=Macaca fascicularis OX=9541 GN=ZNRF4 PE=2 SV=1
Pda_00005860-RA	1.71375	up	0.0104442	0.428883	normal	0.625795	1.9973	up	0.000216509	GO:0003674;GO:0005215;GO:0005216;GO:0005261;GO:0005262;GO:0005575;GO:0005623;GO:0005886;GO:0005887;GO:0006810;GO:0006811;GO:0006812;GO:0006816;GO:0006950;GO:0006970;GO:0007154;GO:0007165;GO:0007231;GO:0007275;GO:0007610;GO:0007638;GO:0008150;GO:0008324;GO:0009605;GO:0009612;GO:0009628;GO:0009791;GO:0009987;GO:0015075;GO:0015085;GO:0015267;GO:0015318;GO:0016020;GO:0016021;GO:0022622;GO:0022803;GO:…	--	TKS00293.1	protein MID1-COMPLEMENTING ACTIVITY 1 [Populus alba]	MCAC1_ARATH	Protein MID1-COMPLEMENTING ACTIVITY 1 OS=Arabidopsis thaliana OX=3702 GN=MCA1 PE=1 SV=1
Pda_00005872-RA	1.59806	up	1.48e-27	0.947137	normal	1.26e-14	1.31477	up	3.51e-26	GO:0003674;GO:0003824;GO:0004792;GO:0005575;GO:0005622;GO:0005623;GO:0005737;GO:0016740;GO:0016782;GO:0016783;GO:0044424;GO:0044464	--	TKS00284.1	receptor-likey region transmembrane domain- and RING domain-containing protein 1 [Populus alba]	STR17_ARATH	Rhodanese-like domain-containing protein 17 OS=Arabidopsis thaliana OX=3702 GN=STR17 PE=2 SV=1
Pda_00005873-RA	1.47833	up	0.208483	0.563361	normal	0.669314	2.16368	up	0.00367093	GO:0005575;GO:0005623;GO:0005886;GO:0006950;GO:0006952;GO:0008150;GO:0016020;GO:0044464;GO:0050896;GO:0071944	--	TKS00283.1	hypothetical protein D5086_0000184960 [Populus alba]	MLO4_ARATH	MLO-like protein 4 OS=Arabidopsis thaliana OX=3702 GN=MLO4 PE=2 SV=2
Pda_00005874-RA	0.884522	normal	0.463566	-0.497727	normal	0.7143	1.82661	up	0.0112748	GO:0005575;GO:0005623;GO:0005886;GO:0006950;GO:0006952;GO:0008150;GO:0016020;GO:0044464;GO:0050896;GO:0071944	--	TKS00283.1	hypothetical protein D5086_0000184960 [Populus alba]	MLO4_ARATH	MLO-like protein 4 OS=Arabidopsis thaliana OX=3702 GN=MLO4 PE=2 SV=2
Pda_00005877-RA	-0.121102	normal	0.815128	0.038836	normal	0.924494	1.15517	up	3.53e-10	GO:0000003;GO:0001101;GO:0003002;GO:0003006;GO:0003674;GO:0003824;GO:0004672;GO:0004888;GO:0005034;GO:0005575;GO:0005623;GO:0005886;GO:0006464;GO:0006468;GO:0006793;GO:0006796;GO:0006807;GO:0006950;GO:0006970;GO:0007154;GO:0007165;GO:0007275;GO:0007389;GO:0008150;GO:0008152;GO:0009414;GO:0009415;GO:0009628;GO:0009791;GO:0009927;GO:0009987;GO:0010035;GO:0010154;GO:0010375;GO:0010431;GO:0016020;GO:…	--	TKS00281.1	histidine kinase 1 family protein [Populus alba]	AHK1_ARATH	Histidine kinase 1 OS=Arabidopsis thaliana OX=3702 GN=AHK1 PE=1 SV=2
Pda_00005880-RA	1.3361	up	0.00147386	1.09935	up	0.00880813	0.68438	normal	0.111116	--	--	TKS00279.1	hypothetical protein D5086_0000184920 [Populus alba]	MYB08_ANTMA	Myb-related protein 308 OS=Antirrhinum majus OX=4151 GN=MYB308 PE=2 SV=1
Pda_00005885-RA	2.16011	up	2.47e-05	1.40065	up	0.00221544	0.31997	normal	0.630496	--	--	TKS00275.1	putative membrane protein YMR155W-like [Populus alba]	NFD4_ARATH	Protein NUCLEAR FUSION DEFECTIVE 4 OS=Arabidopsis thaliana OX=3702 GN=NFD4 PE=3 SV=1
Pda_00005887-RA	0.504769	normal	0.165029	0.966086	normal	0.000270781	1.35709	up	1.56e-07	--	--	TKS00274.1	thaumatin-like protein 1b [Populus alba]	THLP1_ARATH	Thaumatin-like protein 1 OS=Arabidopsis thaliana OX=3702 GN=TLP1 PE=2 SV=1
Pda_00005898-RA	-0.302716	normal	0.409031	-0.0412221	normal	0.916623	-1.10865	down	7.99e-07	GO:0001101;GO:0002831;GO:0002832;GO:0003674;GO:0003824;GO:0004672;GO:0004674;GO:0004683;GO:0004721;GO:0004722;GO:0005488;GO:0005515;GO:0005516;GO:0005575;GO:0005622;GO:0005623;GO:0005634;GO:0005737;GO:0005886;GO:0006464;GO:0006468;GO:0006470;GO:0006793;GO:0006796;GO:0006807;GO:0006950;GO:0006952;GO:0007154;GO:0007165;GO:0008150;GO:0008152;GO:0009605;GO:0009607;GO:0009620;GO:0009719;GO:0009725;GO:…	ko04626;ko05145;map04626;map05145	XP_006383102.1	calcium-dependent protein kinase 28 [Populus trichocarpa]	CDPKS_ARATH	Calcium-dependent protein kinase 28 OS=Arabidopsis thaliana OX=3702 GN=CPK28 PE=1 SV=1
Pda_00005900-RA	1.14468	up	5.74e-05	1.00382	up	0.000214362	0.108389	normal	0.783124	GO:0003674;GO:0003824;GO:0008150;GO:0008152;GO:0009058;GO:0009314;GO:0009411;GO:0009416;GO:0009628;GO:0009812;GO:0009813;GO:0010224;GO:0016491;GO:0016705;GO:0016706;GO:0045486;GO:0050896;GO:0051213;GO:0055114;GO:0071704;GO:1901576	ko00941;ko01100;ko01110;map00941;map01100;map01110	TKS00263.1	hypothetical protein D5086_0000184760 [Populus alba]	FL3H_PETHY	Naringenin,2-oxoglutarate 3-dioxygenase (Fragment) OS=Petunia hybrida OX=4102 GN=AN3 PE=1 SV=1
Pda_00005908-RA	1.22601	up	0.0312398	0.615386	normal	0.421228	-1.46652	down	0.0396868	--	--	TKS00255.1	hypothetical protein D5086_0000184680 [Populus alba]	FB341_ARATH	F-box protein At5g49610 OS=Arabidopsis thaliana OX=3702 GN=At5g49610 PE=1 SV=1
Pda_00005922-RA	-0.60161	normal	0.186817	-0.454109	normal	0.23345	-2.17102	down	3.92e-08	GO:0000902;GO:0003674;GO:0003824;GO:0005575;GO:0005622;GO:0005623;GO:0005737;GO:0005829;GO:0006139;GO:0006725;GO:0006793;GO:0006807;GO:0008150;GO:0008152;GO:0008446;GO:0009058;GO:0009225;GO:0009226;GO:0009653;GO:0009826;GO:0009987;GO:0016043;GO:0016049;GO:0016829;GO:0016835;GO:0016836;GO:0018130;GO:0019438;GO:0032502;GO:0032989;GO:0034641;GO:0034654;GO:0040007;GO:0042350;GO:0042351;GO:0044237;GO:…	ko00051;ko00520;ko01100;map00051;map00520;map01100	XP_006383128.1	GDP-mannose 4 6 dehydratase 1 [Populus trichocarpa]	GMD1_ARATH	GDP-mannose 4,6 dehydratase 1 OS=Arabidopsis thaliana OX=3702 GN=GMD1 PE=1 SV=1
Pda_00005929-RA	1.12082	up	0.35963	-0.0635252	normal	0.966601	1.61757	up	0.037679	GO:0000226;GO:0000278;GO:0000280;GO:0000775;GO:0003674;GO:0003774;GO:0003777;GO:0003824;GO:0005488;GO:0005575;GO:0005622;GO:0005623;GO:0005694;GO:0005856;GO:0005871;GO:0005875;GO:0005911;GO:0006928;GO:0006996;GO:0007010;GO:0007017;GO:0007018;GO:0007049;GO:0007051;GO:0007052;GO:0008150;GO:0009506;GO:0009987;GO:0015630;GO:0016043;GO:0016462;GO:0016787;GO:0016817;GO:0016818;GO:0016887;GO:0017111;GO:…	--	XP_024456254.1	kinesin-like protein KIN-7C [Populus trichocarpa]	KN7G_ARATH	Kinesin-like protein KIN-7G OS=Arabidopsis thaliana OX=3702 GN=KIN7G PE=2 SV=1
Pda_00005930-RA	3.65786	up	6.47e-16	1.75093	up	0.00186276	3.24972	up	8.41e-16	--	--	TKS00239.1	hypothetical protein D5086_0000184520 [Populus alba]	--	--
Pda_00005931-RA	0	0	0	0	0	0	3.26622	up	0.000891676	--	--	XP_006383135.1	B-box zinc finger protein 18 [Populus trichocarpa]	BBX18_ARATH	B-box zinc finger protein 18 OS=Arabidopsis thaliana OX=3702 GN=BBX18 PE=1 SV=2
Pda_00005935-RA	1.28744	up	0.108599	0.912475	normal	0.16921	0.789055	normal	0.232735	--	ko00565;ko01100;ko01110;ko01130;map00565;map01100;map01110;map01130	TKS00236.1	zinc finger CCCH domain-containing protein 44-like [Populus alba]	C3H19_ARATH	Zinc finger CCCH domain-containing protein 19 OS=Arabidopsis thaliana OX=3702 GN=NERD PE=1 SV=3
Pda_00005950-RA	1.73606	up	0.0906757	1.89665	up	0.0259969	1.42137	up	0.0845889	GO:0003674;GO:0005488;GO:0005506;GO:0005575;GO:0005622;GO:0005623;GO:0005737;GO:0005829;GO:0006725;GO:0006766;GO:0006767;GO:0006772;GO:0006790;GO:0006807;GO:0008150;GO:0008152;GO:0009058;GO:0009110;GO:0009228;GO:0009987;GO:0017144;GO:0018130;GO:0018131;GO:0019438;GO:0034641;GO:0042364;GO:0042723;GO:0042724;GO:0043167;GO:0043169;GO:0044237;GO:0044249;GO:0044271;GO:0044272;GO:0044281;GO:0044283;GO:…	ko00730;ko01100;map00730;map01100	TKR91301.1	hypothetical protein D5086_0000224910 [Populus alba]	THI42_VITVI	Thiamine thiazole synthase 2, chloroplastic OS=Vitis vinifera OX=29760 GN=THI1-2 PE=3 SV=1
Pda_00005953-RA	1.26499	up	3.07e-09	1.39597	up	4.42e-15	-0.573874	normal	0.00384244	GO:0003674;GO:0003824;GO:0004857;GO:0005575;GO:0005618;GO:0005622;GO:0005623;GO:0005737;GO:0005773;GO:0005774;GO:0005829;GO:0008150;GO:0009605;GO:0009607;GO:0009617;GO:0016020;GO:0016787;GO:0016788;GO:0030234;GO:0030312;GO:0030599;GO:0031090;GO:0043086;GO:0043207;GO:0043226;GO:0043227;GO:0043229;GO:0043231;GO:0044092;GO:0044422;GO:0044424;GO:0044437;GO:0044444;GO:0044446;GO:0044464;GO:0046910;GO:…	ko00040;ko01100;map00040;map01100	XP_002317208.2	pectinesterase [Populus trichocarpa]	PME18_ARATH	Pectinesterase/pectinesterase inhibitor 18 OS=Arabidopsis thaliana OX=3702 GN=PME18 PE=1 SV=3
Pda_00005957-RA	2.44945	up	1.89e-06	2.84352	up	5.94e-09	0.341944	normal	0.635168	--	--	TKR65909.1	hypothetical protein D5086_0000316800 [Populus alba]	PRU1_PRUAR	Major allergen Pru ar 1 OS=Prunus armeniaca OX=36596 PE=1 SV=1
Pda_00005958-RA	2.42998	up	2.86e-05	2.5476	up	2.86e-06	0.428007	normal	0.59225	--	--	TKR65745.1	hypothetical protein D5086_0000318380 [Populus alba]	PRU1_PRUAR	Major allergen Pru ar 1 OS=Prunus armeniaca OX=36596 PE=1 SV=1
Pda_00005959-RA	2.57429	up	1.26e-06	2.63383	up	4.42e-07	0.46151	normal	0.520838	--	--	TKR65909.1	hypothetical protein D5086_0000316800 [Populus alba]	PRU1_PRUAR	Major allergen Pru ar 1 OS=Prunus armeniaca OX=36596 PE=1 SV=1
Pda_00005960-RA	2.70568	up	0.0126734	2.88748	up	0.00404272	0.881813	normal	0.260933	--	--	TKR65745.1	hypothetical protein D5086_0000318380 [Populus alba]	PRU1_PRUAR	Major allergen Pru ar 1 OS=Prunus armeniaca OX=36596 PE=1 SV=1
Pda_00005964-RA	0.720548	normal	0.00833515	1.04892	up	5.52e-06	0.998886	normal	1.42e-05	--	--	TKR65902.1	uncharacterized protein D5086_0000316730 [Populus alba]	--	--
Pda_00005970-RA	-1.55368	down	0.00410295	-0.65137	normal	0.204475	-2.59326	down	1.09e-07	--	--	XP_011010160.1	PREDICTED: cysteine-rich receptor-like protein kinase 15 [Populus euphratica]	CRK15_ARATH	Cysteine-rich receptor-like protein kinase 15 OS=Arabidopsis thaliana OX=3702 GN=CRK15 PE=2 SV=2
Pda_00005972-RA	-1.50107	down	0.0019361	-0.337865	normal	0.460451	-1.90397	down	2.1e-08	--	--	XP_011010160.1	PREDICTED: cysteine-rich receptor-like protein kinase 15 [Populus euphratica]	CRK10_ARATH	Cysteine-rich receptor-like protein kinase 10 OS=Arabidopsis thaliana OX=3702 GN=CRK10 PE=1 SV=3
Pda_00005974-RA	-1.34629	down	0.0988396	-0.711064	normal	0.37702	-2.54613	down	0.000151239	--	--	XP_011010160.1	PREDICTED: cysteine-rich receptor-like protein kinase 15 [Populus euphratica]	CRK10_ARATH	Cysteine-rich receptor-like protein kinase 10 OS=Arabidopsis thaliana OX=3702 GN=CRK10 PE=1 SV=3
Pda_00005975-RA	-1.7802	down	9.26e-06	-0.748834	normal	0.047544	-2.02403	down	9.21e-09	GO:0001101;GO:0003674;GO:0003824;GO:0004672;GO:0004674;GO:0005575;GO:0005623;GO:0005886;GO:0006464;GO:0006468;GO:0006793;GO:0006796;GO:0006807;GO:0008150;GO:0008152;GO:0009719;GO:0009725;GO:0009737;GO:0009987;GO:0010033;GO:0016020;GO:0016301;GO:0016310;GO:0016740;GO:0016772;GO:0016773;GO:0019538;GO:0033993;GO:0036211;GO:0042221;GO:0043170;GO:0043412;GO:0044237;GO:0044238;GO:0044260;GO:0044267;GO:…	--	XP_024437045.1	putative receptor-like protein kinase At4g00960 [Populus trichocarpa]	CRK14_ARATH	Cysteine-rich receptor-like protein kinase 14 OS=Arabidopsis thaliana OX=3702 GN=CRK14 PE=2 SV=2
Pda_00005977-RA	0.351358	normal	0.687104	1.33625	up	0.000812687	0.699265	normal	0.108251	GO:0001101;GO:0002181;GO:0003674;GO:0003735;GO:0003824;GO:0004672;GO:0004674;GO:0005198;GO:0005488;GO:0005515;GO:0005575;GO:0005622;GO:0005623;GO:0005634;GO:0005737;GO:0005829;GO:0005840;GO:0005886;GO:0006412;GO:0006464;GO:0006468;GO:0006518;GO:0006793;GO:0006796;GO:0006807;GO:0008150;GO:0008152;GO:0009058;GO:0009059;GO:0009507;GO:0009536;GO:0009719;GO:0009725;GO:0009737;GO:0009987;GO:0010033;GO:…	--	XP_024448860.1	cysteine-rich receptor-like protein kinase 25 [Populus trichocarpa]	CRK25_ARATH	Cysteine-rich receptor-like protein kinase 25 OS=Arabidopsis thaliana OX=3702 GN=CRK25 PE=3 SV=1
Pda_00005986-RA	-1.92903	down	2.58e-09	-0.817929	normal	0.000770182	-2.34003	down	2.79e-16	--	--	XP_011010157.1	PREDICTED: cysteine-rich repeat secretory protein 38-like isoform X2 [Populus euphratica]	CRK25_ARATH	Cysteine-rich receptor-like protein kinase 25 OS=Arabidopsis thaliana OX=3702 GN=CRK25 PE=3 SV=1
Pda_00005993-RA	-1.74375	down	1.12e-20	-0.868844	normal	6.88e-08	-2.39355	down	1.91e-35	--	--	GAU14942.1	hypothetical protein TSUD_47360 [Trifolium subterraneum]	CRK29_ARATH	Cysteine-rich receptor-like protein kinase 29 OS=Arabidopsis thaliana OX=3702 GN=CRK29 PE=2 SV=1
Pda_00005995-RA	2.14678	up	0.268288	2.25114	up	0.163212	-0.17959	normal	0.892588	GO:0003674;GO:0003824;GO:0004672;GO:0004674;GO:0005575;GO:0005623;GO:0005886;GO:0006464;GO:0006468;GO:0006793;GO:0006796;GO:0006807;GO:0006950;GO:0006952;GO:0008150;GO:0008152;GO:0009605;GO:0009607;GO:0009617;GO:0009987;GO:0016020;GO:0016301;GO:0016310;GO:0016740;GO:0016772;GO:0016773;GO:0019538;GO:0036211;GO:0042742;GO:0043170;GO:0043207;GO:0043412;GO:0044237;GO:0044238;GO:0044260;GO:0044267;GO:…	--	XP_024437033.1	cysteine-rich receptor-like protein kinase 10 isoform X5 [Populus trichocarpa]	CRK29_ARATH	Cysteine-rich receptor-like protein kinase 29 OS=Arabidopsis thaliana OX=3702 GN=CRK29 PE=2 SV=1
Pda_00005997-RA	1.87952	up	0.106282	1.72033	up	0.00809705	0.0505578	normal	0.956415	GO:0003674;GO:0003824;GO:0004672;GO:0004674;GO:0005575;GO:0005623;GO:0005886;GO:0006464;GO:0006468;GO:0006793;GO:0006796;GO:0006807;GO:0006950;GO:0006952;GO:0008150;GO:0008152;GO:0009605;GO:0009607;GO:0009617;GO:0009987;GO:0016020;GO:0016301;GO:0016310;GO:0016740;GO:0016772;GO:0016773;GO:0019538;GO:0036211;GO:0042742;GO:0043170;GO:0043207;GO:0043412;GO:0044237;GO:0044238;GO:0044260;GO:0044267;GO:…	--	XP_024437033.1	cysteine-rich receptor-like protein kinase 10 isoform X5 [Populus trichocarpa]	CRK29_ARATH	Cysteine-rich receptor-like protein kinase 29 OS=Arabidopsis thaliana OX=3702 GN=CRK29 PE=2 SV=1
Pda_00005998-RA	-0.833439	normal	0.206473	-0.53411	normal	0.295699	-2.2729	down	1.71e-05	--	ko04010;ko04064;ko04620;ko04621;ko04624;ko04722;ko05133;ko05140;ko05142;ko05145;ko05152;ko05162;ko05164;map04010;map04064;map04620;map04621;map04624;map04722;map05133;map05140;map05142;map05145;map05152;map05162;map05164	XP_006373162.1	cysteine-rich receptor-like protein kinase 29 [Populus trichocarpa]	CRK29_ARATH	Cysteine-rich receptor-like protein kinase 29 OS=Arabidopsis thaliana OX=3702 GN=CRK29 PE=2 SV=1
Pda_00006000-RA	5.76871	up	0.000580269	5.45214	up	0.000372367	0	0	0	GO:0003674;GO:0003824;GO:0004672;GO:0004674;GO:0005575;GO:0005623;GO:0005886;GO:0006464;GO:0006468;GO:0006793;GO:0006796;GO:0006807;GO:0006950;GO:0006952;GO:0008150;GO:0008152;GO:0009605;GO:0009607;GO:0009617;GO:0009987;GO:0016020;GO:0016301;GO:0016310;GO:0016740;GO:0016772;GO:0016773;GO:0019538;GO:0036211;GO:0042742;GO:0043170;GO:0043207;GO:0043412;GO:0044237;GO:0044238;GO:0044260;GO:0044267;GO:…	--	TKS02095.1	hypothetical protein D5086_0000166510 [Populus alba]	--	--
Pda_00006002-RA	2.23692	up	0.054078	2.10344	up	0.0179474	0	0	0	GO:0003674;GO:0003824;GO:0004672;GO:0004674;GO:0005575;GO:0005623;GO:0005886;GO:0006464;GO:0006468;GO:0006793;GO:0006796;GO:0006807;GO:0006950;GO:0006952;GO:0008150;GO:0008152;GO:0009605;GO:0009607;GO:0009617;GO:0009987;GO:0016020;GO:0016301;GO:0016310;GO:0016740;GO:0016772;GO:0016773;GO:0019538;GO:0036211;GO:0042742;GO:0043170;GO:0043207;GO:0043412;GO:0044237;GO:0044238;GO:0044260;GO:0044267;GO:…	--	RQO97408.1	hypothetical protein POPTR_011G028800 [Populus trichocarpa]	CRK26_ARATH	Cysteine-rich receptor-like protein kinase 26 OS=Arabidopsis thaliana OX=3702 GN=CRK26 PE=2 SV=1
Pda_00006007-RA	1.67784	up	0.0565239	1.28172	up	0.121916	-0.249954	normal	0.828125	GO:0003674;GO:0003824;GO:0004672;GO:0004674;GO:0005575;GO:0005623;GO:0005886;GO:0006464;GO:0006468;GO:0006793;GO:0006796;GO:0006807;GO:0006950;GO:0006952;GO:0008150;GO:0008152;GO:0009605;GO:0009607;GO:0009617;GO:0009987;GO:0016020;GO:0016301;GO:0016310;GO:0016740;GO:0016772;GO:0016773;GO:0019538;GO:0036211;GO:0042742;GO:0043170;GO:0043207;GO:0043412;GO:0044237;GO:0044238;GO:0044260;GO:0044267;GO:…	--	PNT11548.2	hypothetical protein POPTR_011G028800 [Populus trichocarpa]	CRK29_ARATH	Cysteine-rich receptor-like protein kinase 29 OS=Arabidopsis thaliana OX=3702 GN=CRK29 PE=2 SV=1
Pda_00006009-RA	2.11985	up	0.126943	1.5992	up	0.137764	0	0	0	GO:0003674;GO:0003824;GO:0004672;GO:0004674;GO:0005575;GO:0005623;GO:0005886;GO:0006464;GO:0006468;GO:0006793;GO:0006796;GO:0006807;GO:0006950;GO:0006952;GO:0008150;GO:0008152;GO:0009605;GO:0009607;GO:0009617;GO:0009987;GO:0016020;GO:0016301;GO:0016310;GO:0016740;GO:0016772;GO:0016773;GO:0019538;GO:0036211;GO:0042742;GO:0043170;GO:0043207;GO:0043412;GO:0044237;GO:0044238;GO:0044260;GO:0044267;GO:…	--	XP_024437036.1	putative receptor-like protein kinase At4g00960 isoform X8 [Populus trichocarpa]	CRK27_ARATH	Cysteine-rich receptor-like protein kinase 27 OS=Arabidopsis thaliana OX=3702 GN=CRK27 PE=3 SV=2
Pda_00006017-RA	-0.79086	normal	0.0827788	-0.735388	normal	0.0650048	-1.29888	down	0.000447146	--	--	TKS02093.1	hypothetical protein D5086_0000166490 [Populus alba]	CRK26_ARATH	Cysteine-rich receptor-like protein kinase 26 OS=Arabidopsis thaliana OX=3702 GN=CRK26 PE=2 SV=1
Pda_00006018-RA	1.71382	up	8.64e-06	0.627382	normal	0.185108	-0.338491	normal	0.518395	--	--	TKR98867.1	cysteine-rich repeat secretory protein 38-like [Populus alba]	CRK27_ARATH	Cysteine-rich receptor-like protein kinase 27 OS=Arabidopsis thaliana OX=3702 GN=CRK27 PE=3 SV=2
Pda_00006019-RA	2.00004	up	3.63e-08	2.34171	up	4.52e-14	1.86878	up	1.08e-06	--	--	TKR99016.1	hypothetical protein D5086_0000194050 [Populus alba]	TAUE5_ARATH	Sulfite exporter TauE/SafE family protein 5 OS=Arabidopsis thaliana OX=3702 GN=At4g21250 PE=2 SV=1
Pda_00006020-RA	1.40187	up	0.0284141	1.5569	up	0.00284073	1.47701	up	0.00911196	--	--	XP_024437326.1	sulfite exporter TauE/SafE family protein 2 [Populus trichocarpa]	TAUE2_ARATH	Sulfite exporter TauE/SafE family protein 2 OS=Arabidopsis thaliana OX=3702 GN=At1g61740 PE=2 SV=1
Pda_00006029-RA	0.0327871	normal	0.988249	-0.116093	normal	0.933429	-4.32045	down	0.00393483	GO:0003674;GO:0003824;GO:0006629;GO:0006720;GO:0008150;GO:0008152;GO:0008299;GO:0008610;GO:0009058;GO:0009987;GO:0010333;GO:0010334;GO:0016829;GO:0016835;GO:0016838;GO:0042214;GO:0044237;GO:0044238;GO:0044249;GO:0044255;GO:0046246;GO:0051761;GO:0051762;GO:0071704;GO:1901576	ko00909;ko01110;map00909;map01110	TKR99026.1	hypothetical protein D5086_0000194150 [Populus alba]	TPS7_RICCO	Alpha-farnesene synthase OS=Ricinus communis OX=3988 GN=TPS7 PE=1 SV=2
Pda_00006031-RA	0.416317	normal	0.735251	0.608412	normal	0.490264	-3.89384	down	2.47e-05	GO:0003674;GO:0003824;GO:0006629;GO:0006720;GO:0008150;GO:0008152;GO:0008299;GO:0008610;GO:0009058;GO:0009987;GO:0010333;GO:0010334;GO:0016829;GO:0016835;GO:0016838;GO:0042214;GO:0044237;GO:0044238;GO:0044249;GO:0044255;GO:0046246;GO:0051761;GO:0051762;GO:0071704;GO:1901576	ko00909;ko01110;map00909;map01110	XP_024436631.1	alpha-farnesene synthase [Populus trichocarpa]	TPS7_RICCO	Alpha-farnesene synthase OS=Ricinus communis OX=3988 GN=TPS7 PE=1 SV=2
Pda_00006048-RA	0.491655	normal	0.0585919	0.0384093	normal	0.908761	-1.96878	down	1.8e-26	--	ko00130;ko01110;map00130;map01110	TKR99042.1	hypothetical protein D5086_0000194310 [Populus alba]	FQRL1_ARATH	Probable NAD(P)H dehydrogenase (quinone) FQR1-like 1 OS=Arabidopsis thaliana OX=3702 GN=At4g27270 PE=1 SV=1
Pda_00006062-RA	-0.393567	normal	0.548392	-0.606025	normal	0.0877005	-1.17457	down	0.000835271	--	--	XP_011008156.1	PREDICTED: G-type lectin S-receptor-like serine/threonine-protein kinase RKS1 isoform X4 [Populus euphratica]	Y1141_ARATH	G-type lectin S-receptor-like serine/threonine-protein kinase At1g11410 OS=Arabidopsis thaliana OX=3702 GN=At1g11410 PE=3 SV=3
Pda_00006073-RA	-0.243926	normal	0.585052	-0.702003	normal	0.00896335	-1.08476	down	3.22e-05	--	--	XP_011008156.1	PREDICTED: G-type lectin S-receptor-like serine/threonine-protein kinase RKS1 isoform X4 [Populus euphratica]	RKS1_ARATH	G-type lectin S-receptor-like serine/threonine-protein kinase RKS1 OS=Arabidopsis thaliana OX=3702 GN=RKS1 PE=3 SV=3
Pda_00006080-RA	-0.62206	normal	0.477659	-0.497922	normal	0.397037	-1.41071	down	0.0229575	--	--	XP_002316691.3	G-type lectin S-receptor-like serine/threonine-protein kinase RKS1 isoform X1 [Populus trichocarpa]	Y1141_ARATH	G-type lectin S-receptor-like serine/threonine-protein kinase At1g11410 OS=Arabidopsis thaliana OX=3702 GN=At1g11410 PE=3 SV=3
Pda_00006085-RA	-0.873709	normal	0.251616	-1.14366	down	0.0177278	-1.42799	down	0.00711246	--	--	XP_024437423.1	G-type lectin S-receptor-like serine/threonine-protein kinase RKS1 [Populus trichocarpa]	Y1141_ARATH	G-type lectin S-receptor-like serine/threonine-protein kinase At1g11410 OS=Arabidopsis thaliana OX=3702 GN=At1g11410 PE=3 SV=3
Pda_00006088-RA	-0.690645	normal	0.00175097	-1.05315	down	4.32e-09	-1.46787	down	3.78e-14	--	--	XP_011008152.1	PREDICTED: G-type lectin S-receptor-like serine/threonine-protein kinase RKS1 isoform X1 [Populus euphratica]	RKS1_ARATH	G-type lectin S-receptor-like serine/threonine-protein kinase RKS1 OS=Arabidopsis thaliana OX=3702 GN=RKS1 PE=3 SV=3
Pda_00006101-RA	0	0	0	0	0	0	1.17669	up	0.0890634	--	--	XP_002317652.2	WAT1-related protein At5g64700 isoform X3 [Populus trichocarpa]	WTR45_ARATH	WAT1-related protein At5g64700 OS=Arabidopsis thaliana OX=3702 GN=At5g64700 PE=2 SV=1
Pda_00006115-RA	0.77831	normal	0.217983	1.52429	up	8.37e-05	2.29633	up	1.04e-13	GO:0003674;GO:0005215;GO:0005372;GO:0005575;GO:0005623;GO:0005886;GO:0005887;GO:0006810;GO:0006811;GO:0006820;GO:0006833;GO:0006855;GO:0007154;GO:0008150;GO:0008509;GO:0009605;GO:0009987;GO:0009991;GO:0010036;GO:0015075;GO:0015103;GO:0015105;GO:0015238;GO:0015250;GO:0015267;GO:0015318;GO:0015698;GO:0015700;GO:0015893;GO:0016020;GO:0016021;GO:0016328;GO:0022803;GO:0022804;GO:0022838;GO:0022857;GO:…	--	XP_002317642.1	probable aquaporin NIP5-1 [Populus trichocarpa]	NIP51_ARATH	Probable aquaporin NIP5-1 OS=Arabidopsis thaliana OX=3702 GN=NIP5-1 PE=2 SV=1
Pda_00006120-RA	1.42664	up	1.31e-07	1.32374	up	5.29e-08	0.812311	normal	0.00230902	GO:0005575;GO:0005623;GO:0005886;GO:0016020;GO:0044464;GO:0071944	--	XP_011004399.1	PREDICTED: probable L-type lectin-domain containing receptor kinase S.5 [Populus euphratica]	LRKS5_ARATH	Probable L-type lectin-domain containing receptor kinase S.5 OS=Arabidopsis thaliana OX=3702 GN=LECRKS5 PE=2 SV=1
Pda_00006122-RA	2.58406	up	2.38e-07	1.90517	up	4.28e-05	1.53245	up	0.00152296	--	--	TKR75579.1	hypothetical protein D5086_0000283330 [Populus alba]	SBT36_ARATH	Subtilisin-like protease SBT3.6 OS=Arabidopsis thaliana OX=3702 GN=SBT3.6 PE=2 SV=1
Pda_00006124-RA	0.683247	normal	0.00123849	0.893612	normal	9.63e-07	-1.06252	down	3.6e-07	--	--	TKR75577.1	uncharacterized protein D5086_0000283310 [Populus alba]	--	--
Pda_00006131-RA	0.0412445	normal	0.974574	0.34651	normal	0.60857	-1.32742	down	0.00883568	--	--	TKR75570.1	hypothetical protein D5086_0000283240 [Populus alba]	--	--
Pda_00006133-RA	2.88442	up	0.000130288	1.89628	up	0.0207303	0	0	0	GO:0003674;GO:0003824;GO:0004420;GO:0005575;GO:0005622;GO:0005623;GO:0005737;GO:0005777;GO:0005778;GO:0005783;GO:0005789;GO:0006629;GO:0006694;GO:0006720;GO:0008150;GO:0008152;GO:0008202;GO:0008299;GO:0008610;GO:0009058;GO:0009987;GO:0012505;GO:0016020;GO:0016125;GO:0016126;GO:0016491;GO:0016614;GO:0016616;GO:0031090;GO:0031903;GO:0031984;GO:0042175;GO:0042579;GO:0043226;GO:0043227;GO:0043229;GO:…	ko00900;ko01100;ko01110;ko01130;ko04152;ko04976;map00900;map01100;map01110;map01130;map04152;map04976	TKR75568.1	3-hydroxy-3-methylglutaryl coenzyme A reductase family protein [Populus alba]	HMDH3_SOLTU	3-hydroxy-3-methylglutaryl-coenzyme A reductase 3 OS=Solanum tuberosum OX=4113 GN=HMG3 PE=2 SV=1
Pda_00006163-RA	-0.306963	normal	0.714259	0.480873	normal	0.327386	1.81468	up	7.78e-08	--	--	PNT13434.1	hypothetical protein POPTR_011G142400 [Populus trichocarpa]	REV7_ARATH	DNA polymerase zeta processivity subunit OS=Arabidopsis thaliana OX=3702 GN=REV7 PE=2 SV=1
Pda_00006164-RA	0.460102	normal	0.107185	0.592615	normal	0.00592629	1.49542	up	1.47e-13	GO:0005575;GO:0005622;GO:0005623;GO:0005737;GO:0009507;GO:0009534;GO:0009535;GO:0009536;GO:0009579;GO:0016020;GO:0031976;GO:0031984;GO:0034357;GO:0042651;GO:0043226;GO:0043227;GO:0043229;GO:0043231;GO:0044422;GO:0044424;GO:0044434;GO:0044435;GO:0044436;GO:0044444;GO:0044446;GO:0044464;GO:0055035	ko00195;ko01100;map00195;map01100	KAB5521760.1	hypothetical protein DKX38_026079 [Salix brachista]	PSBR_SOLTU	Photosystem II 10 kDa polypeptide, chloroplastic OS=Solanum tuberosum OX=4113 GN=PSBR PE=2 SV=1
Pda_00006181-RA	4.53719	up	0.000183812	0	0	0	0	0	0	--	ko00480;ko00980;ko00982;ko00983;ko01524;ko05200;ko05204;ko05225;ko05418;map00480;map00980;map00982;map00983;map01524;map05200;map05204;map05225;map05418	GAY55912.1	hypothetical protein CUMW_167740 [Citrus unshiu]	GSTX4_TOBAC	Probable glutathione S-transferase OS=Nicotiana tabacum OX=4097 PE=2 SV=1
Pda_00006183-RA	1.37448	up	3.06e-08	0.365259	normal	0.266344	1.99762	up	8.88e-21	--	--	TKR91430.1	integral membrane family protein [Populus alba]	CSPLA_POPTR	CASP-like protein 2A1 OS=Populus trichocarpa OX=3694 GN=POPTRDRAFT_834139 PE=3 SV=1
Pda_00006187-RA	1.80346	up	4.96e-14	1.46829	up	1.38e-11	1.83257	up	3.85e-19	GO:0000003;GO:0003006;GO:0003674;GO:0003824;GO:0004672;GO:0004674;GO:0005575;GO:0005622;GO:0005623;GO:0005634;GO:0005737;GO:0005886;GO:0006464;GO:0006468;GO:0006793;GO:0006796;GO:0006807;GO:0006810;GO:0007154;GO:0007165;GO:0007275;GO:0008150;GO:0008152;GO:0009790;GO:0009791;GO:0009793;GO:0009914;GO:0009926;GO:0009987;GO:0010154;GO:0010817;GO:0016020;GO:0016301;GO:0016310;GO:0016740;GO:0016772;GO:…	--	TKR91434.1	cucumber protein kinase CsPK3 [Populus alba]	WAG1_ARATH	Serine/threonine-protein kinase WAG1 OS=Arabidopsis thaliana OX=3702 GN=WAG1 PE=2 SV=1
Pda_00006188-RA	1.01145	up	0.0700273	0.282904	normal	0.635612	1.54739	up	5.28e-06	--	--	XP_002317600.1	leucine-rich repeat receptor-like serine/threonine-protein kinase At1g17230 [Populus trichocarpa]	Y1723_ARATH	Leucine-rich repeat receptor-like serine/threonine-protein kinase At1g17230 OS=Arabidopsis thaliana OX=3702 GN=At1g17230 PE=1 SV=2
Pda_00006189-RA	0.963131	normal	1.12e-09	1.04983	up	6.81e-15	0.330567	normal	0.0546289	GO:0003674;GO:0003824;GO:0005575;GO:0005622;GO:0005623;GO:0005737;GO:0005739;GO:0005773;GO:0006082;GO:0006520;GO:0006807;GO:0008150;GO:0008152;GO:0008652;GO:0009058;GO:0009081;GO:0009082;GO:0009507;GO:0009526;GO:0009532;GO:0009536;GO:0009570;GO:0009579;GO:0009941;GO:0009987;GO:0010035;GO:0010038;GO:0016053;GO:0016787;GO:0019239;GO:0019752;GO:0031967;GO:0031975;GO:0042221;GO:0043226;GO:0043227;GO:…	--	XP_002317599.1	reactive Intermediate Deaminase A chloroplastic [Populus trichocarpa]	RIDA_ARATH	Reactive Intermediate Deaminase A, chloroplastic OS=Arabidopsis thaliana OX=3702 GN=RIDA PE=1 SV=1
Pda_00006196-RA	-0.229688	normal	0.620092	-0.183405	normal	0.620423	-1.23251	down	0.000252751	--	ko00561;ko00564;ko01100;ko01110;ko04072;ko04975;map00561;map00564;map01100;map01110;map04072;map04975	XP_024436717.1	1-acyl-sn-glycerol-3-phosphate acyltransferase isoform X1 [Populus trichocarpa]	PLSC_COCNU	1-acyl-sn-glycerol-3-phosphate acyltransferase OS=Cocos nucifera OX=13894 PE=1 SV=1
Pda_00006204-RA	-0.432914	normal	0.380829	-0.801701	normal	0.00172159	-2.88019	down	1.16e-21	GO:0001101;GO:0008150;GO:0009719;GO:0009725;GO:0009737;GO:0010033;GO:0010200;GO:0010243;GO:0033993;GO:0042221;GO:0042493;GO:0050896;GO:0097305;GO:1901698;GO:1901700	--	TKS18093.1	zinc finger family protein [Populus alba]	SAP12_ARATH	Zinc finger AN1 domain-containing stress-associated protein 12 OS=Arabidopsis thaliana OX=3702 GN=SAP12 PE=2 SV=2
Pda_00006223-RA	0.0519327	normal	0.97591	-1.33872	down	0.134562	0.538853	normal	0.449883	--	--	PNT13327.1	hypothetical protein POPTR_011G136500 [Populus trichocarpa]	--	--
Pda_00006239-RA	2.39274	up	0.0039929	0	0	0	2.27606	up	0.00180707	GO:0003674;GO:0003824;GO:0004857;GO:0005575;GO:0005618;GO:0005622;GO:0005623;GO:0005737;GO:0005773;GO:0005774;GO:0005829;GO:0008150;GO:0009605;GO:0009607;GO:0009617;GO:0016020;GO:0016787;GO:0016788;GO:0030234;GO:0030312;GO:0030599;GO:0031090;GO:0043086;GO:0043207;GO:0043226;GO:0043227;GO:0043229;GO:0043231;GO:0044092;GO:0044422;GO:0044424;GO:0044437;GO:0044444;GO:0044446;GO:0044464;GO:0046910;GO:…	ko00040;ko01100;map00040;map01100	TKS18121.1	hypothetical protein D5086_0000006040 [Populus alba]	PME1_SOLLC	Pectinesterase 1 OS=Solanum lycopersicum OX=4081 GN=PME1.9 PE=1 SV=5
Pda_00006248-RA	-0.383788	normal	0.490589	-0.178266	normal	0.729218	-1.43571	down	5.29e-05	--	--	TKS18130.1	ankyrin repeat-containing protein [Populus alba]	ACD6_ARATH	Protein ACCELERATED CELL DEATH 6 OS=Arabidopsis thaliana OX=3702 GN=ACD6 PE=1 SV=1
Pda_00006254-RA	0.759819	normal	0.368416	2.18181	up	1.7e-08	0.55016	normal	0.342122	GO:0000271;GO:0003674;GO:0003824;GO:0005575;GO:0005622;GO:0005623;GO:0005737;GO:0005794;GO:0005975;GO:0005976;GO:0008150;GO:0008152;GO:0008194;GO:0009058;GO:0009059;GO:0009987;GO:0010383;GO:0010410;GO:0010413;GO:0010417;GO:0012505;GO:0016043;GO:0016051;GO:0016740;GO:0016757;GO:0016758;GO:0033692;GO:0034637;GO:0034645;GO:0042546;GO:0043170;GO:0043226;GO:0043227;GO:0043229;GO:0043231;GO:0044036;GO:…	--	TKS18135.1	putative galacturonosyltransferase 12 [Populus alba]	GAUTC_ARATH	Probable galacturonosyltransferase 12 OS=Arabidopsis thaliana OX=3702 GN=GAUT12 PE=2 SV=1
Pda_00006264-RA	1.37496	up	0.0584116	1.00539	up	0.11181	1.92989	up	3.83e-05	--	--	XP_002317560.1	uncharacterized protein LOC7454399 [Populus trichocarpa]	--	--
[truncated: 4,961 more rows]
